# Supplementary material for: Development of a logic regression-based approach for the discovery of host- and niche-informative biomarkers in Escherichia coli and their application for microbial source tracking
Source: Appl Environ Microbiol. 2024 Jun 28;90(7):e00227-24. doi: 10.1128/aem.00227-24 (PMC11267920; doi:10.1128/aem.00227-24)
Supplement: Supplemental tables — Tables S1 to S7. [file aem.00227-24-s0003.xlsx]

## Sheet: Supp Table S1
	Supplementary Table S1. Escherichia coli strains, and relevant metadata, used for in silico, whole genome sequence-based biomarker discovery with logic regression
	Designation	Strain	Host Description (Isolation Source, Ecotype) Serotype	Isolation Date | Location	Genome Size (MB)	Gene Count (NCBI)	Sequencing Completeness	(NCBI) Genome Sequence Accession	(NCBI) Assembly Accession
	H3	Escherichia coli O145:H28 str. RM13514	Human (Fecal, Clinical, EHEC) O145:H28	| USA	5.7	5704	Complete Genome	CP006027.1	GCF_000520035.1
	H4	Escherichia coli O145:H28 str. RM13516	Human (Fecal, Clinical, EHEC) O145:H28	| Belgium	5.6	5499	Complete Genome	CP006262.1	GCF_000520055.1
	H5	Escherichia coli ST2747	Human (Fecal/Gut, Clinical-UTI) -	Sep-2012 | Belgium	5.1	4761	Complete Genome	CP007392.1	GCF_000599665.1
	H6	Escherichia coli ST540	Human (Fecal, Clinical-UTI) -	| Belgium	4.8	4632	Complete Genome	CP007265.1	GCF_000597845.1
	H15	Escherichia coli O104:H4 str. ON2010	Human (Fecal, Clinical-Diarrhea, EAEC) O104:H4	2010 | Canada, Ontario	5.1	5023	Scaffold	NZ_AHZE00000000.1	GCF_000258635.1
	H18	Escherichia coli 2362-75	Human (Fecal, Clinical-Diarrhea, cEPEC) O55:H6	1975 | USA, New Mexico	5.2	5327	Contig	NZ_ADUL00000000.1	GCF_000183005.1
	H19	Escherichia coli 3431	Human (Fecal, Clinical-Diarrhea, aEPEC) -	1998 | USA	5.2	5426	Contig	NZ_ADUM00000000.1	GCF_000184765.1
	H23	Escherichia coli NCCP15658	Human (Fecal, Clinical-Diarrhea, STEC) O157:H7	2004 | South Korea	5.5	5424	Contig	NZ_AJMD00000000.1	GCF_000260475.1
	H27	Escherichia coli HM605	Human (Colonic Biopsy, Clinical-Chron's Disease, AIEC) -	-	5.3	5160	Scaffold	NZ_CADZ00000000.1	GCF_000285375.1
	H30	Escherichia coli ONT:H33 str. C48/93	Human (Fecal, Clinical, EAEC) O-:H33	1993 | Sweden	5	4926	Contig	NZ_AHAX00000000.1	GCF_000350025.2
	H31	Escherichia coli TOP382-1	Human (Fecal, Clinical-UTI, UPEC, Pt. 13/ep. 1/strain 1) -	Apr-2003 | USA, Seattle	4.9	4714	Contig	NZ_AOQC00000000.1	GCF_000397245.1
	H35	Escherichia coli TOP550-2	Human (Fecal, Clinical-UTI, UPEC, Pt. 13/ep. 3/strain 2) -	May-2003 | USA, Seattle	5	4826	Contig	NZ_AOQM00000000.1	GCF_000397445.1
	H44	Escherichia coli TOP2662-3	Human (Fecal, Clinical-UTI, UPEC, Pt. 72/ep. 3/strain 3) -	Apr-2005 | USA, Seattle	5	4797	Contig	NZ_AOQY00000000.1	GCF_000397685.1
	H46	Escherichia coli TOP2652	Human (Urine, Clinical-UTI, UPEC, Pt. 72/ep. 3/strain 1) -	Apr-2005 | USA, Seattle	4.9	4695	Contig	NZ_AOQV00000000.1	GCF_000397625.1
	H55	Escherichia coli C844_97	Human (Fecal, Clinical-Diarrhea, EPEC) O157:H45	| Japan	4.7	4644	Contig	NZ_AIBZ00000000.1	GCF_000410675.2
	H65	Escherichia coli C213_10	Human (Fecal, AEEC) -	| Denmark	4.7	4678	Contig	NZ_AIAL00000000.1	GCF_000446225.2
	H73	Escherichia coli STEC O174:H2 str. 02-04446	Human (Fecal, Clinical-Asymptomatic, STEC) O174:H2	2002 | Germany	5.1	5104	Contig	NZ_AQGP00000000.1	GCF_000647455.1
	H75	Escherichia coli O174:H21 str. 03-3269	Human (Fecal) O174:H21	| USA	5	4937	Contig	NZ_JHNW00000000.1	GCF_000617205.1
	H78	Escherichia coli 4552-1	Human (Peri-Anal Swab, Clinical) -	2003 | USA, Maryland	5.1	5006	Contig	NZ_JDWT00000000.1	GCF_000699285.1
	H84	Escherichia coli 3-105-05_S4_C2	Human (Fecal) -	Jul-2009 | Tanzania	5.4	5257	Contig	NZ_JNMC00000000.1	GCF_000700145.1
	H88	Escherichia coli 2-156-04_S3_C1	Human (Fecal) -	Apr-2009 | Tanzania	5	4908	Contig	NZ_JNPF00000000.1	GCF_000703525.1
	H89	Escherichia coli 2-316-03_S1_C2	Human (Fecal) -	Jan-2009 | Tanzania	5.3	5503	Contig	NZ_JOMX00000000.1	GCF_000711415.1
	H90	Escherichia coli 8-415-05_S4_C1	Human (Fecal) -	Jul-2009 | Tanzania	5.3	5191	Contig	NZ_JOMT00000000.1	GCF_000711455.1
	H92	Escherichia coli 2-460-02_S1_C3	Human (Fecal) -	Jan-2009 | Tanzania	5.5	5723	Contig	NZ_JOMZ00000000.1	GCF_000711485.1
	H98	Escherichia coli 6-175-07_S4_C3	Human (Fecal) -	Jul-2009 | Tanzania	4.8	4810	Contig	NZ_JORK00000000.1	GCF_000713175.1
	H101	Escherichia coli O104:H21 str. CFSAN002236	Human (Fecal, EHEC) O104:H21	1994 | USA, MT	5	5211	Complete Genome	CP023541.1	GCF_000464955.2
	H102	Escherichia coli JML072	Human (Fecal, Healthy) O175:H15	2015 | Japan	5.1	4664	Scaffold	BFON00000000.1	GCF_005386085.1
	H111	Escherichia coli 597	Human (Urine, Clinical) -	-	5	5000	Contig	NZ_AYQU00000000.1	GCA_000503475.1
	H114	Escherichia coli FAH2	Human (Fecal) -	-	5.1	5098	Contig	NZ_AYJY00000000.1	GCA_000511445.1
	H115	Escherichia coli FBH1	Human (Fecal) -	-	5	5016	Contig	NZ_AYRC00000000.1	GCA_000503635.1
	H119	Escherichia coli H045h	Human (Fecal) -	Jul-2015 | China, Shandong	5	5000	Scaffold	RYEC00000000	GCA_009394485.1
	H122	Escherichia coli E686	Human (Fecal) -	Feb-2019 | South Korea	5.2	4898	Complete Genome	NZ_CP049198.1	GCA_011045295.1
	H163	Escherichia coli FORC_028	Human (Fecal, Clinical-Gastroenteritis, EHEC) -	Jan-2003 | South Korea, Gwang-Ju	5.7	5913	Complete Genome	NZ_CP012693.1	GCF_001721125.1
	H164	Escherichia coli FWSEC0001	Human (Unknown Source, Clinical, STEC) O26:H11	2002 | Canada, BC	5.8	6048	Complete Genome	NZ_CP031922.1	GCF_005037725.1
	H165	Escherichia coli FWSEC0002	Human (Unknown Source, Clinical, STEC) O145:NM	2003 | Canada, AB	5.8	5926	Complete Genome	NZ_CP031919.1	GCF_005037815.1
	H170	Escherichia coli 2013C-3252	Human (Fecal, Diarrheagenic-EC) O69:H11	Jul-2012 | USA	5.8	5906	Complete Genome	NZ_CP027442.1	GCF_003018055.1
	H173	Escherichia coli 2013C-3513	Human (Fecal, STEC) O186:H11	Mar-2013 |	5.7	5830	Complete Genome	NZ_CP027555.1	GCF_003018315.1
	H177	Escherichia coli FWSEC0003	Human (Unknown Source, Clinical, STEC) O45:H2	2005 | Canada, NS	5.7	5868	Complete Genome	NZ_CP031916.1	GCF_005037845.1
	H178	Escherichia coli 266917_2	Human (Fecal) O51:H30	Jun-2016 | UK	5.9	5794	Complete Genome	NZ_CP026723.1	GCF_002946715.1
	H179	Escherichia coli SJ7	Human (Fecal, Clinical-Bloody Diarrhea, STEC) -	Oct-2015 | USA, NV	5.4	5412	Complete Genome	NZ_CP044315.1	GCA_008761535.3
	H180	Escherichia coli 28Eco12	Human (Urine, Clinical-UTI, UPEC) -	Sep-2013 | Columbia	5.4	5241	Complete Genome	NZ_CP038505.1	GCF_004759025.1
	H181	Escherichia coli SCU-387	Human (Rectal Swab, Healthy, Commensal) -	2018 | USA, CA	5.5	5359	Complete Genome	NZ_CP051688.1	GCF_012934765.1
	H182	Escherichia coli CE10	Human (Cerebrospinal Fluid, Clinical-Neonatal Meningitis, NMEC) O7:K1:H-	| USA	5.4	5242	Complete Genome	NC_017646.1	GCF_000227625.1
	H183	Escherichia coli p11A	Human (Blood, Clinical-Bacteremia, BBEC) -	Jan-2015/Jul-2016 | USA, Houston	5.5	5498	Complete Genome	NZ_CP049077.1	GCA_011330935.1
	H187	Escherichia coli SCU-486	Human (Rectal Swab, Healthy) -	2018 | USA, CA	5.3	5102	Complete Genome	NZ_CP051749.1	GCF_012934815.1
	H188	Escherichia coli 201609	Human (Urine, Clinical-UTI, UPEC) -	Sep-2016 | China, Jiangsu	5.2	4958	Complete Genome	NZ_CP048107.1	GCF_010092965.1
	H189	Escherichia coli Z1002	Human (Blood, Clinical-Bloodstream Infection, BBEC) -	Sep-2014 | China, Jining	5.6	5645	Complete Genome	NZ_CP021202.1	GCF_002142675.1
	H190	Escherichia coli EC974	Human (Urine, Clinical-UTI, UPEC) -	Aug-2007 | Taiwan	5.5	5201	Complete Genome	NZ_CP021840.1	GCF_002196475.1
	H191	Escherichia coli SCU-105	Human (Rectal Swab, Healthy) -	2015 | USA, CA	5.4	5172	Complete Genome	NZ_CP051738.1	GCF_012934455.1
	H192	Escherichia coli SCU-484	Human (Rectal Swab, Healthy) -	2018 | USA, CA	5.2	5027	Complete Genome	NZ_CP051744.1	GCF_012934785.1
	H194	Escherichia coli O177:H21	Human (Fecal, Asymptomatic Colonization) O177:H21	Apr-2015 | Netherlands, Leiden	5.5	5622	Complete Genome	NZ_CP016546.1	GCF_001693635.1
	H196	Escherichia coli 103605	Human (Fecal, Clinical-Diarrhea, ETEC) -	Aug-2010 | Gambia	5.3	5278	Complete Genome	NZ_CP025920.1	GCF_003956325.1
	H199	Escherichia coli 4/4	Human (Fecal, Follow-Up after UTI) -	2009 | Sweden	5.4	5325	Complete Genome	NZ_CP023826.1	GCA_003856655.1
	H202	Escherichia coli SCU-313	Human (Rectal Swab, Healthy) -	2017 | USA, CA	5.3	5090	Complete Genome	NZ_CP051694.1	GCF_012934715.1
	H203	Escherichia coli RS218	Human (Cerebrospinal Fluid, Clinical-Neonatal Meningitis, NMEC) O18:H7:K1	-	5.2	5054	Complete Genome	NZ_CP007149.1	GCA_000800845.2
	H205	Escherichia coli RS571	Human (Rectal Swab, Normal Flora) -	May-2018 | Bangladesh, Dhaka	5.3	5175	Complete Genome	NZ_CP034389.1	GCA_004114395.1
	H206	Escherichia coli 09-02E	Human (Fecal, Healthy) -	Oct-2018 | Vietnam, Thai Binh	5.2	-	Complete Genome	AP022650.1	GCA_012149945.1
	H207	Escherichia coli SCU-301	Human (Rectal Swab, Healthy) -	| USA, CA	5.1	4813	Complete Genome	NZ_CP051751.1	GCF_012934695.1
	H208	Escherichia coli SCU-125	Human (Rectal Swab, Healthy) -	2016 | USA, CA	5.3	5196	Complete Genome	NZ_CP051700.1	GCF_012934655.1
	H209	Escherichia coli SCU-108	Human (Rectal Swab, Healthy) -	2015 | USA, CA	5.2	5118	Complete Genome	NZ_CP051735.1	GCF_012934475.1
	H211	Escherichia coli SCU-109	Human (Rectal Swab, Healthy) -	2015 | USA, CA	5.1	4883	Complete Genome	NZ_CP051733.1	GCF_012934495.1
	H212	Escherichia coli SCU-116	Human (Rectal Swab, Healthy) -	2016 | USA, CA	5.2	4996	Complete Genome	NZ_CP051719.1	GCF_012934555.1
	H214	Escherichia coli 503025	Human (Fecal, Clinical-Diarrhea, ETEC) -	Mar-2009 | India	5.2	5051	Complete Genome	NZ_CP025892.1	GCF_003956465.1
	H215	Escherichia coli SCU-122	Human (Rectal Swab, Healthy) -	2016 | USA, CA	5	4819	Complete Genome	NZ_CP051714.1	GCF_012934595.1
	H216	Escherichia coli 8-3-DC15	Human (Colonoscopy, Clinical-Chron's Disease, EIEC) -	2010 | Australia, Canberra	5.1	5269	Complete Genome	JICI00000000.1	GCF_012221365.1
	H218	Escherichia coli 510016	Human (Fecal, Clinical-Diarrhea, ETEC) -	Jan-2012 | India	5.1	5085	Complete Genome	NZ_CP025851.1	GCF_003956265.1
	H219	Escherichia coli SCU-102	Human (Rectal Swab, Healthy) -	2015 | USA, CA	4.9	4580	Complete Genome	CP051753.1	GCA_012934435.1
	H220	Escherichia coli Ec-050	Human (Fecal, Colonization/Healthy) -	Jul-2018 | Switzerland	5.1	5068	Complete Genome	NZ_CP043227.1	GCF_008124425.1
	H222	Escherichia coli 94EC	Human (Fecal, Healthy) -	Feb-2019 | Singapore	5.2	5094	Complete Genome	NZ_CP047576.1	GCA_009905135.1
	H223	Escherichia coli 2EC1	Human (Fecal, Healthy) -	Jan-2019 | Singapore	4.9	4733	Complete Genome	NZ_CP047571.1	GCA_009905115.1
	H224	Escherichia coli GZ04-0086	Human (Fecal, Healthy) -	2018 | China, Guangzhou	5.1	5132	Complete Genome	NZ_CP042336.1	GCF_004405205.2
	H226	Escherichia coli P225M	Human (Fecal, Healthy) -	2015 | Cambodia	5	4814	Complete Genome	NZ_CP044346.1	GCA_009762495.1
	H227	Escherichia coli P276M	Human (Fecal, Healthy) -	2015 | Cambodia	4.6	4495	Complete Genome	NZ_CP044293.1	GCA_009762385.1
	H228	Escherichia coli SCU-152	Human (Rectal Swab, Healthy) -	2013 | USA, CA	4.9	4636	Complete Genome	NZ_CP051698.1	GCF_012934675.1
	H230	Escherichia coli HS	Human (Fecal, Commensal) O9:H-	-	4.6	4507	Complete Genome	NC_009800.1	GCA_000017765.1
	H231	Escherichia coli SCU-118	Human (Rectal Swab, Healthy) -	2015 | USA, CA	4.7	4512	Complete Genome	NZ_CP051716.1	GCF_012934575.1
	H234	Escherichia coli 2 HS-C	Human (Rectal Swab, Healthy) -	Jun-2018 | Tanzania	4.7	4531	Complete Genome	NZ_CP038180.1	GCF_004526255.1
	H235	Escherichia coli SCU-101	Human (Rectal Swab, Healthy) -	2015 | USA, CA	5.4	5168	Complete Genome	NZ_CP048920.1	GCA_012974565.1
	H239	Escherichia coli ECG11	Human (Unknown Source, Clinical-Chron's Disease, Commensal/non-AIEC) -	-	5.2	5001	Contig	FQYD00000000.1	GCF_900130195.1
	H242	Escherichia coli 86A	Human (Fecal, Healthy, Commensal) -	Sep-2017 | Bolivia	4.9	5146	Scaffold	PQSY00000000.1	GCF_003850645.1
	H245	Escherichia coli 224A	Human (Fecal, Healthy, Commensal) -	Sep-2016 | Bolivia	5	5372	Scaffold	PQTI00000000.1	GCF_003850635.1
	H247	Escherichia coli 155A	Human (Fecal, Healthy, Commensal) -	Sep-2016 | Bolivia	5	5379	Scaffold	PQTM00000000.1	GCF_003850675.1
	H249	Escherichia coli 306B	Human (Fecal, Healthy, Commensal) -	Sep-2016 | Bolivia	4.8	5101	Scaffold	PQTA00000000.1	GCF_003795465.1
	H250	Escherichia coli 306A	Human (Fecal, Healthy, Commensal) -	Sep-2016 | Bolivia	5.3	5627	Scaffold	PQTB00000000.1	GCF_003795545.1
	H251	Escherichia coli 274B	Human (Fecal, Healthy, Commensal) -	Sep-2016 | Bolivia	5.1	5284	Scaffold	PQTF00000000.1	GCF_003795405.1
	H253	Escherichia coli 224B	Human (Fecal, Healthy, Commensal) -	Sep-2016 | Bolivia	4.7	5017	Scaffold	PQTH00000000.1	GCF_003795505.1
	H256	Escherichia coli 12B	Human (Fecal, Healthy, Commensal) -	Sep-2016 | Bolivia	4.9	5240	Scaffold	PQTN00000000.1	GCF_003795565.1
	H257	Escherichia coli 12A	Human (Fecal, Healthy, Commensal) -	Sep-2016 | Bolivia	4.7	5073	Scaffold	PQTO00000000.1	GCF_003795615.1
	H258	Escherichia coli PairA_hh_2	Human (Fecal, Commensal) -	2015 | Denmark	4.9	5063	Scaffold	PXVY00000000.1	GCF_003024275.1
	H259	Escherichia coli 592121	Human (Unknown Source, Commensal) -	2015 | France, Tours	5.1	5110	Scaffold	LSTM00000000.1	GCF_002257685.1
	H260	Escherichia coli 4	Human (GI Tract, Commensal) -	1999 | Sweden	5.5	5478	Scaffold	NACR00000000.1	GCF_002080505.1
	H261	Escherichia coli 15	Human (GI Tract, Commensal) -	1999 | Sweden	5.3	5286	Scaffold	NACT00000000.1	GCF_002080535.1
	H272	Escherichia coli SE11	Human (Fecal, Commensal) O152:H28	-	5.2	5031	Complete Genome	NC_011415.1	GCF_000010385.1
	H273	Escherichia coli SE15	Human (Fecal, Commensal) O150:H5	-	4.8	4626	Complete Genome	NC_013654.1	GCA_000010485.1
	H276	Escherichia coli CFSAN029787	Human (Fecal, EIEC) O96:H19	Apr-2012 | Italy, Milan	5.3	5240	Complete Genome	NZ_CP011416.1	GCF_001007915.1
	H277	Escherichia coli S6966	Human (Fecal, Clinical-Diarrhea, EPEC) -	| Kenya	5.2	5306	Contig	JICI00000000.1	GCF_000691065.1
	H281	Escherichia coli HUST146	Human (Fecal, Healthy, Commensal) O6:H1	2008 | Japan	5.1	4961	Scaffold	BFKZ01000000	GCF_005384245.1
	H282	Escherichia coli HUST147	Human (Fecal, Healthy, Commensal) O1:H7	2008 | Japan	5.1	4959	Scaffold	BFLA01000000	GCF_005384265.1
	H285	Escherichia coli HUST151	Human (Fecal, Healthy, Commensal) Ogp10:H4	2008 | Japan	5.1	5084	Scaffold	BFLD01000000	GCF_005384325.1
	H286	Escherichia coli HUST153	Human (Fecal, Healthy, Commensal) O174:H28	2008 | Japan	4.7	4461	Scaffold	BFLE01000000	GCF_005384345.1
	H289	Escherichia coli HUST163	Human (Fecal, Healthy, Commensal) O1:H15	2009 | Japan	5.1	4894	Scaffold	BFLH01000000	GCF_005384405.1
	H290	Escherichia coli HUST164	Human (Fecal, Healthy, Commensal) Ogp10:H4	2009 | Japan	4.9	4728	Scaffold	BFLI01000000	GCF_005384425.1
	H293	Escherichia coli HUST169	Human (Fecal, Healthy, Commensal) O16:H5	2009 | Japan	4.9	4703	Scaffold	BFLL01000000	GCF_005384485.1
	H300	Escherichia coli HUST177	Human (Fecal, Healthy, Commensal) Ogp10:H4	2009 | Japan	5.2	5134	Scaffold	BFLS01000000	GCF_005384625.1
	H301	Escherichia coli HUST181	Human (Fecal, Healthy, Commensal) Ogp10:H4	2009 | Japan	5	4985	Scaffold	BFLT01000000	GCF_005384645.1
	H303	Escherichia coli HUST183	Human (Fecal, Healthy, Commensal) O74:H8	2009 | Japan	4.9	4826	Scaffold	BFLV01000000	GCF_005384685.1
	H349	Escherichia coli JML050	Human (Fecal, Healthy, Commensal) Ogp10:H4	2015 | Japan	4.8	4598	Scaffold	BFNR01000000	GCF_005385645.1
	H351	Escherichia coli JML052	Human (Fecal, Healthy, Commensal) O175:H23	2015 | Japan	4.8	4709	Scaffold	BFNT01000000	GCF_005385685.1
	H355	Escherichia coli JML056	Human (Fecal, Healthy, Commensal) Onovel31:H4	2015 | Japan	5.3	5157	Scaffold	BFNX01000000	GCF_005385765.1
	H357	Escherichia coli JML058	Human (Fecal, Healthy, Commensal) O8:H19	2015 | Japan	4.6	4453	Scaffold	BFNZ01000000	GCF_005385805.1
	H358	Escherichia coli JML059	Human (Fecal, Healthy, Commensal) Ogp10:H4	2015 | Japan	5	4926	Scaffold	BFOA01000000	GCF_005385825.1
	H363	Escherichia coli JML064	Human (Fecal, Healthy, Commensal) O1:H1	2015 | Japan	5.1	5052	Scaffold	BFOF01000000	GCF_005385925.1
	H365	Escherichia coli JML066	Human (Fecal, Healthy, Commensal) O83:H7	2015 | Japan	4.9	4760	Scaffold	BFOH01000000	GCF_005385965.1
	H368	Escherichia coli JML069	Human (Fecal, Healthy, Commensal) O-:H18	2015 | Japan	4.9	4665	Scaffold	BFOK01000000	GCF_005386025.1
	H369	Escherichia coli JML070	Human (Fecal, Healthy, Commensal) O176:H9	2015 | Japan	5	4764	Scaffold	BFOL01000000	GCF_005386045.1
	H370	Escherichia coli JML071	Human (Fecal, Healthy, Commensal) O7:H15	2015 | Japan	5	4816	Scaffold	BFOM01000000	GCF_005386065.1
	H374	Escherichia coli JML076	Human (Fecal, Healthy, Commensal) O8/30:H12	2015 | Japan	4.9	4775	Scaffold	BFOQ01000000	GCF_005386145.1
	H376	Escherichia coli JML078	Human (Fecal, Healthy, Commensal) O11:H6	2015 | Japan	5.1	4970	Scaffold	BFOS01000000	GCF_005386185.1
	H380	Escherichia coli JML082	Human (Fecal, Healthy, Commensal) O7:H15	2015 | Japan	5.1	4841	Scaffold	BFOW01000000	GCF_005386265.1
	H391	Escherichia coli JML094	Human (Fecal, Healthy, Commensal) O86:H18	2015 | Japan	5	4795	Scaffold	BFPH01000000	GCF_005386485.1
	H394	Escherichia coli JML097	Human (Fecal, Healthy, Commensal) O120:H5	2015 | Japan	4.9	4744	Scaffold	BFPK01000000	GCF_005386545.1
	H395	Escherichia coli JML098	Human (Fecal, Healthy, Commensal) Ogp7:H7	2015 | Japan	5.2	5135	Scaffold	BFPL01000000	GCF_005386565.1
	H423	Escherichia coli JML133	Human (Fecal, Healthy, Commensal) Onovel31:H4	2015 | Japan	5.1	4931	Scaffold	BFQO01000000	GCF_005387125.1
	H427	Escherichia coli JML137	Human (Fecal, Healthy, Commensal) Ogp10:H4	2015 | Japan	4.9	4787	Scaffold	BFQS01000000	GCF_005387205.1
	H433	Escherichia coli JML144	Human (Fecal, Healthy, Commensal) Ogp10:H10	2015 | Japan	4.6	4417	Scaffold	BFQY01000000	GCF_005387325.1
	H439	Escherichia coli JML150	Human (Fecal, Healthy, Commensal) O174:H40	2015 | Japan	4.9	4773	Scaffold	BFRE01000000	GCF_005387445.1
	H442	Escherichia coli JML154	Human (Fecal, Healthy, Commensal) Ogp10:H4	2015 | Japan	5	4980	Scaffold	BFRH01000000	GCF_005387505.1
	H444	Escherichia coli JML156	Human (Fecal, Healthy, Commensal) Onovel31:H4	2015 | Japan	5	4814	Scaffold	BFRJ01000000	GCF_005387545.1
	H445	Escherichia coli JML158	Human (Fecal, Healthy, Commensal) Ogp10:H4	2015 | Japan	5.1	5005	Scaffold	BFRK01000000	GCF_005387565.1
	H446	Escherichia coli JML159	Human (Fecal, Healthy, Commensal) Ogp12:H7	2015 | Japan	5.1	5013	Scaffold	BFRL01000000	GCF_005387585.1
	H458	Escherichia coli JML174	Human (Fecal, Healthy, Commensal) O147:H7	2015 | Japan	5.3	5276	Scaffold	BFRX01000000	GCF_005387835.1
	H466	Escherichia coli JML185	Human (Fecal, Healthy, Commensal) O-:H28	2015 | Japan	4.6	4499	Scaffold	BFSF01000000	GCF_005388005.1
	H468	Escherichia coli JML187	Human (Fecal, Healthy, Commensal) Ogp10:H4	2015 | Japan	5	4929	Scaffold	BFSH01000000	GCF_005388045.1
	H478	Escherichia coli JML200	Human (Fecal, Healthy, Commensal) O59:H34	2015 | Japan	4.6	4403	Scaffold	BFSR01000000	GCF_005388285.1
	H485	Escherichia coli JML208	Human (Fecal, Healthy, Commensal) O166:H15	2015 | Japan	4.9	4707	Scaffold	BFSY01000000	GCF_005388425.1
	H491	Escherichia coli JML218	Human (Fecal, Healthy, Commensal) O150:H20	2015 | Japan	4.9	4784	Scaffold	BFTE01000000	GCF_005388545.1
	H493	Escherichia coli JML221	Human (Fecal, Healthy, Commensal) O74:H5	2015 | Japan	5.2	5034	Scaffold	BFTG01000000	GCF_005388585.1
	H502	Escherichia coli JML231	Human (Fecal, Healthy, Commensal) O-:H23	2015 | Japan	4.7	4468	Scaffold	BFTP01000000	GCF_005388765.1
	H504	Escherichia coli JML233	Human (Fecal, Healthy, Commensal) O185:H47	2015 | Japan	4.8	4722	Scaffold	BFTR01000000	GCF_005388805.1
	H512	Escherichia coli JML242	Human (Fecal, Healthy, Commensal) Onovel31:H5	2015 | Japan	4.9	4849	Scaffold	BFTZ01000000	GCF_005388965.1
	H565	Escherichia coli 11.1-R1	Human (Fecal, Healthy, Commensal) Onovel31:H4	2009 | Australia, Sydney	5.1	5174	Contig	MOYT00000000	GCF_002001525.1
	H587	Escherichia coli 24.1-R1	Human (Fecal, Healthy, Commensal) O83:H42	2012 | Australia, Sydney	5.1	4851	Contig	MOYU00000000	GCF_002001825.1
	H593	Escherichia coli 3.3-R2	Human (Fecal, Healthy, Commensal) Ogp10:H4	2009 | Australia, Sydney	5.1	5056	Contig	MOZC00000000	GCF_002001595.1
	H602	Escherichia coli 5.1-R1	Human (Fecal, Healthy, Commensal) O83:H1	2008 | Australia, Sydney	5	4587	Contig	MOYX00000000	GCF_002002225.1
	H605	Escherichia coli 9.1-R1	Human (Fecal, Healthy, Commensal) O11:H45	2008 | Australia, Sydney	5	4846	Contig	MOZY00000000	GCF_002002305.1
	H608	Escherichia coli Fec101	Human (Fecal Swab, Healthy, Commensal) O182:H16	2000 | Germany	5	4812	Contig	MDYZ00000000	GCF_001865195.1
	H609	Escherichia coli Fec67	Human (Fecal, Healthy, Commensal) Ogp7:H6	2000 | Germany	5.2	4980	Contig	MDRZ00000000	GCF_001865185.1
	H611	Escherichia coli S250	Human (Fecal, Healthy, Commensal) Onovel31:H4	Feb-2006 | France	5	4907	Contig	LXQL00000000	GCF_001648715.1
	H612	Escherichia coli Tob1	Human (Fecal, Healthy, Commensal) Ogp11:H10	2000 | Germany	5.2	5032	Scaffold	MIIH00000000	GCF_001865895.1
	B3	Escherichia coli AA86	Bovine (Fecal, Healthy) -	-	5	4787	Scaffold	NZ_AFET00000000.1	GCF_000211395.1
	B8	Escherichia coli FRIK920	Bovine (Unknown Source, EHEC) O157:H7	-	5.7	5902	Contig	NZ_AMTP00000000.1	GCF_000302715.1
	B12	Escherichia coli O157:H7 str. FRIK2000	Bovine (Fecal, EHEC) O157:H7	-	5.4	5614	Contig	NZ_ACXO00000000.1	GCF_000175755.1
	B13	Escherichia coli 1.2741	Bovine (Unknown Source, STEC) O2:H4	-	5.7	5589	Contig	NZ_AEZI00000000.2	GCA_000194175.2
	B14	Escherichia coli 97.0246	Bovine (Unknown Source, STEC) O5:H-	-	5.5	5584	Contig	NZ_AEZJ00000000.2	GCF_000194215.1
	B15	Escherichia coli 97.0264	Bovine (Unknown Source, STEC) O88:H25	-	5.2	5113	Contig	NZ_AEZP00000000.2	GCF_000194295.2
	B16	Escherichia coli 4.0522	Bovine (Unknown Source, STEC) O111:H-	-	5.8	5979	Contig	NZ_AEZU00000000.2	GCF_000194335.1
	B17	Escherichia coli 900105 (10e)	Bovine (Unknown Source, STEC) O26:H11	1990 |	5.6	5636	Contig	NZ_AFAI00000000.2	GCF_000194725.1
	B18	Escherichia coli 5.0588	Bovine (Unknown Source, STEC) O8:H-	-	5	4862	Contig	NZ_AEZK00000000.2	GCF_000215145.1
	B19	Escherichia coli 3.3884	Bovine (Unknown Source, STEC) O153:H-	-	5.2	5254	Contig	NZ_AFAC00000000.2	GCF_000215285.1
	B31	Escherichia coli ECC-Z	Bovine (Udder, Clinical-Persistent Mastitis, MPEC) -	| USA, NY	4.9	4750	Contig	NZ_AHHN00000000.1	GCF_000498235.1
	B36	Escherichia coli BG1	Bovine (GI Tract, Commensal) O159:H21	Jan-2009 | France	4.8	4737	Contig	NZ_MOAH00000000	GCF_002006865.1
	B37	Escherichia coli Ec47VL	Bovine (Fecal, Commensal) O8:H9	Nov-2014 | Brazil	5.1	5127	Scaffold	LYPE00000000	GCF_001708145.1
	B38	Escherichia coli str. FSIS11814140	Bovine (Unknown Source) -	2018 | USA, NE	4.9	5046	Contig	RUKK00000000	GCA_003899415.1
	B39	Escherichia coli str. FSIS11816190	Bovine (Unknown Source) -	2018 | USA, PA	5.1	4985	Contig	AAAHAP000000000	GCA_004278015.1
	B41	Escherichia coli MOD1-EC6569	Bovine (Fecal, Commensal, STEC) O113:H21	Jul-1990 | Canada	5.1	4738*	Contig	NMOF00000000	GCA_002467745.1
	B42	Escherichia coli MOD1-EC6577	Bovine (Fecal, Commensal) O74:H39	Jul-1990 | Canada	4.7	4337*	Contig	NMMN00000000	GCA_002469095.1
	B43	Escherichia coli MOD1-EC6782	Bovine (Fecal, Commensal) O153var1:H45	Apr-1994 | USA, CA	5	4717*	Contig	NORU00000000	GCA_002521125.1
	B44	Escherichia coli MOD1-EC6810	Bovine (Fecal, Commensal) O8/gp6:H21_filCH47_flkA	Jun-1995 | USA, MI	4.8	4441*	Contig	NMLA00000000	GCA_002468505.1
	B45	Escherichia coli str. RiKo 2299/09	Bovine (Fecal, Healthy, Commensal) O8/160:H8	2009 | Germany	5	4587	Contig	JYKB00000000	GCA_001637705.1
	B46	Escherichia coli str. RiKo 2305/09	Bovine (Fecal, Healthy, Commensal) O8:H21	2009 | Germany	4.8	4429	Contig	JYPB00000000	GCF_001637655.1
	B47	Escherichia coli str. RiKo 2351/09	Bovine (Fecal, Healthy, Commensal) O21:H4	2009 | Germany	5.3	4931	Contig	LAUC00000000	GCF_001637785.1
	B48	Escherichia coli W26	Bovine (Fecal, Healthy, Commensal) O45:H14	| South Korea	5.1	5035	Contig	NZ_AGIA00000000.1	GCF_000258225.1
	B49	Escherichia coli AG19-0206	Bovine (Fecal) -	Apr-2019 | USA, OH	4.9	4725	Contig	AARGLI000000000	GCA_011947085.1
	B60	Escherichia coli cattle11	Bovine (Fecal) -	2011 | China, Xinjiang	5	4717*	Contig	LVLU00000000	GCA_001614575.1
	B61	Escherichia coli cattle12	Bovine (Fecal) -	2011 | China, Xinjiang	5.2	4929*	Contig	LVLV00000000	GCA_001614615.1
	B63	Escherichia coli cattle14	Bovine (Fecal) -	2011 | China, Xinjiang	5.1	4814*	Contig	LVLX00000000	GCA_001614665.1
	B65	Escherichia coli cattle16	Bovine (Fecal) -	2011 | China, Xinjiang	4.7	4400*	Contig	LVLZ00000000	GCA_001614715.1
	B66	Escherichia coli cattle17	Bovine (Fecal) -	2011 | China, Xinjiang	4.9	4584*	Contig	LVMA00000000	GCA_001614755.1
	B67	Escherichia coli cattle18	Bovine (Fecal) -	2011 | China, Xinjiang	4.8	4529*	Scaffold	LVMB00000000	GCA_001614775.1
	B68	Escherichia coli cattle19	Bovine (Fecal) -	2011 | China, Xinjiang	5.4	5111*	Contig	LVMC00000000	GCA_001614795.1
	B69	Escherichia coli VREC0067	Bovine (Fecal, Commensal) -	2014 | UK	5.3	4979	Scaffold	UCTS00000000	GCA_900478335.1
	B71	Escherichia coli VREC0416	Bovine (Fecal, Commensal) -	2015 | UK	5.5	5131	Scaffold	UEKF00000000	GCA_900490235.1
	B72	Escherichia coli VREC0613	Bovine (Fecal, Commensal) -	2015 | UK	5	4656	Scaffold	UDBI00000000	GCA_900480595.1
	B74	Escherichia coli VREC0503	Bovine (Fecal, Commensal) -	2015 | UK	5.2	4890	Scaffold	UCYL00000000	GCA_900479785.1
	B75	Escherichia coli VRES0499	Bovine (Fecal, Commensal) -	2015 | UK	5	4680	Scaffold	UDDQ00000000	GCA_900481225.1
	B78	Escherichia coli VREC0608	Bovine (Fecal, Commensal) -	2015 | UK	5.1	4783	Scaffold	UDBO00000000	GCA_900480365.1
	B82	Escherichia coli VRES0493	Bovine (Fecal, Commensal) -	2015 | UK	4.9	4498	Scaffold	UDDL00000000	GCA_900481185.1
	B83	Escherichia coli VRES0457	Bovine (Fecal, Commensal) -	2015 | UK	5.1	4692	Scaffold	UDED00000000	GCA_900480965.1
	B84	Escherichia coli VRES0454	Bovine (Fecal, Commensal) -	2015 | UK	5	4685	Scaffold	UDCJ00000000	GCA_900480905.1
	B88	Escherichia coli C9	Bovine (Fecal) -	-	4.7	4686	Complete Genome	CP010129.1	GCA_001900575.1
	B89	Escherichia coli C8	Bovine (Fecal) -	-	5.1	5050	Complete Genome	CP010125.1	GCA_001900555.1
	B90	Escherichia coli C5	Bovine (Fecal) -	-	5.6	5737	Complete Genome	CP010122.1	GCA_001900535.1
	B91	Escherichia coli C3	Bovine (Fecal) -	-	5.4	5546	Complete Genome	CP010119.1	GCA_001900515.1
	B94	Escherichia coli C10	Bovine (Fecal) -	-	5	4954	Complete Genome	CP010132.1	GCA_001900335.1
	B96	Escherichia coli C1	Bovine (Fecal) -	-	4.8	4758	Complete Genome	CP010116.1	GCA_001900295.1
	B98	Escherichia coli 16VS	Bovine (Fecal) -	Nov-2014 | Brazil	5	5264	Contig	QITH00000000	GCA_003194715.1
	B103	Escherichia coli PF9285	Bovine (Rectal Swab, Healthy, Commensal) -	2017 | Switzerland	5.4	5487	Complete Genome	CP038791.1	GCA_004771235.1
	B104	Escherichia coli CFG_335	Bovine (Fecal, aEPEC) O177:H-	Jun-2017 | South Africa, Rooigrond	5.5	5570	Contig	VMKG00000000	GCF_007623825.1
	B108	Escherichia coli ESC369	Bovine (Unknown Source) -	| Japan	4.9	-	Contig	LFID00000000	GCF_001660345.1
	B111	Escherichia coli 321	Bovine (Unknown Source) -	2015 | Tanzania	4.8	4817	Contig	LIVJ00000000	GCF_001420125.1
	B112	Escherichia coli 33	Bovine (Unknown Source) -	2015 | Tanzania	4.7	4706	Contig	LIUW00000000	GCF_001419785.1
	B118	Escherichia coli 6869-25	Bovine (Fecal) -	2010 | Denmark	4.7	4881	Contig	MTXH00000000	GCF_004380375.1
	B121	Escherichia coli KCJK8103	Bovine (Fecal) -	Jun-2017 | USA, FL	4.8	4835	Scaffold	SRVZ00000000	GCF_004793235.1
	B123	Escherichia coli KCJK8056	Bovine (Fecal) -	Jun-2017 | USA, FL	4.5	4465	Scaffold	SRVR00000000	GCF_004792895.1
	B124	Escherichia coli KCJK7298	Bovine (Fecal) -	2016 | USA, FL	4.6	4540	Contig	SROH00000000	GCF_004768165.1
	B127	Escherichia coli KCJK6378	Bovine (Fecal) -	2016 | USA, FL	5.2	5573	Contig	PIOY00000000	GCF_002810785.1
	B131	Escherichia coli RM10386	Bovine (Fecal, STEC) O26:H-	Nov-2009 | USA, CA	6	6078	Complete Genome	NZ_CP028126.1	GCF_003112225.1
	B133	Escherichia coli E2865	Bovine (Fecal, EHEC) -	2014 | Japan	6	6346	Complete Genome	NZ_AP018808.1	GCF_003966465.1
	B137	Escherichia coli RM8385	Bovine (Fecal, STEC) O103:H-	Jan-2009 | USA, CA	5.7	5772	Complete Genome	NZ_CP028112.1	GCF_003112165.1
	B138	Escherichia coli 143	Bovine (Fecal, STEC) O157:H7	2009 |	5.7	5860	Complete Genome	NZ_CP028607.1	GCF_005221885.1
	B142	Escherichia coli 13E0767	Bovine (Unknown Source, aEPEC) O156:H8	Dec-1998 | Germany	4.9	4803	Complete Genome	NZ_CP020107.1	GCF_002057355.1
	B143	Escherichia coli YY76-1	Bovine (Fecal) -	May-2018 | China, Guangdong	4.8	4720	Complete Genome	NZ_CP040927.1	GCF_008080655.1
	B144	Escherichia coli CFSAN026849	Bovine (Unknown Source, STEC) O142:H38	1999 | USA, KS	5.1	5215	Scaffold	LHCW00000000.1	GCF_001263065.1
	B145	Escherichia coli CFSAN026806	Bovine (Unknown Source, STEC) O183:H18	1999 | USA	5.2	5297	Scaffold	LHCQ00000000.1	GCF_001262905.1
	B147	Escherichia coli CFSAN026780	Bovine (Unknown Source, STEC) O116:H49	1999 | USA	4.9	4888	Scaffold	LHCM00000000.1	GCF_001262795.1
	B150	Escherichia coli CFSAN026834	Bovine (Unknown Source, STEC) -	2011 | USA	4.8	4726	Scaffold	LDCQ00000000.1	GCF_001012085.1
	B178	Escherichia coli RiKo2331/09	Bovine (Fecal, Healthy, Commensal) O-:H23	2009 | Germany	4.8	4575	Contig	LCVJ00000000	GCF_001637745.1
	B179	Escherichia coli RiKo2340/09	Bovine (Fecal, Healthy, Commensal) Onovel32:H9	2009 | Germany	5	4996	Contig	LAGW00000000	GCF_001637735.1
	B183	Escherichia coli 1303	Bovine (Udder, Clinical-Acute Mastitis, MPEC) O70:H32	2002 | Germany, Hannover	5.2	4944	Complete Genome	NZ_CP009166.1	GCF_000829985.1
	B192	Escherichia coli HH-NP005	Bovine (Fecal, Healthy, Commensal) O133:H29	2014 | Japan	4.9	4650	Scaffold	BFJS01000000	GCF_005383585.1
	B266	Escherichia coli KK-P035	Bovine (Fecal, Healthy, Commensal, EHEC) O71:H6	2014 | Japan	4.6	4491	Scaffold	BFXI01000000	GCF_005390705.1
	B292	Escherichia coli KS-NP015	Bovine (Fecal, Healthy, Commensal) Onovel26:H7	2013 | Japan	4.7	4505	Scaffold	BFYI01000000	GCF_005391225.1
	B293	Escherichia coli KS-NP016	Bovine (Fecal, Healthy, Commensal) O8:H19	2013 | Japan	4.9	4846	Scaffold	BFYJ01000000	GCF_005391245.1
	B309	Escherichia coli KS-NP069	Bovine (Fecal, Healthy, Commensal) O8/96:H8	2013 | Japan	4.8	4666	Scaffold	BFYZ01000000	GCF_005391565.1
	B317	Escherichia coli KS-NP096	Bovine (Fecal, Healthy, Commensal) Ogp7:H1	2013 | Japan	5	4890	Scaffold	BFZH01000000	GCF_005391725.1
	B320	Escherichia coli KS-NP112	Bovine (Fecal, Healthy, Commensal) O6:H49	2013 | Japan	4.8	4722	Scaffold	BFZK01000000	GCF_005391785.1
	B327	Escherichia coli KS-P003	Bovine (Fecal, Healthy, Commensal) Ogp7:H5	2013 | Japan	5.2	5143	Scaffold	BFZR01000000	GCF_005391925.1
	B347	Escherichia coli KS-P028	Bovine (Fecal, Healthy, Commensal, STEC) Ogp11:H19	2013 | Japan	5.1	4997	Scaffold	BGAL01000000	GCF_005392325.1
	B376	Escherichia coli KS-P083	Bovine (Fecal, Healthy, Commensal, STEC) O109:H5	2013 | Japan	5.3	5283	Scaffold	BGBP01000000	GCF_005392935.1
	B386	Escherichia coli NS-NP008	Bovine (Fecal, Healthy, Commensal) O8:H19	2014 | Japan	4.6	4350	Scaffold	BGCA01000000	GCF_005393165.1
	B392	Escherichia coli NS-NP015	Bovine (Fecal, Healthy, Commensal) O91:H7	2014 | Japan	4.7	4593	Scaffold	BGCG01000000	GCF_005393285.1
	B426	Escherichia coli NS-P008	Bovine (Fecal, Healthy, Commensal, STEC) O6:H34	2014 | Japan	5.1	4911	Scaffold	BGDO01000000	GCF_005393985.1
	B549	Escherichia coli SI-P024	Bovine (Fecal, Healthy, Commensal) O170:H14	2014 | Japan	4.8	4642	Scaffold	BGIK01000000	GCF_005396965.1
	B581	Escherichia coli BE2125	Bovine (Fecal, Healthy, Commensal) Onovel15:H10	2015 | Belgium	4.8	4677	Scaffold	BFFX01000000	GCF_005381525.1
	B588	Escherichia coli BE2534	Bovine (Fecal, Healthy, Commensal) O93:H19	2015 | Belgium	4.9	4737	Scaffold	BFGE01000000	GCF_005381665.1
	B591	Escherichia coli BE2894	Bovine (Fecal, Healthy, Commensal) O102:H6	2015 | Belgium	4.8	4671	Scaffold	BFGH01000000	GCF_005381725.1
	B600	Escherichia coli 2-1BK	Bovine (Fecal, Healthy, Commensal) O8:H11-fliC/54-flmA	2018 | USA	5	4868	Scaffold	BHZY01000000	GCF_005398025.1
	B601	Escherichia coli 3-1BK	Bovine (Fecal, Healthy, Commensal) Ogp11:H7	2018 | USA	4.8	4631	Scaffold	BIAJ01000000	GCF_005398245.1
	B602	Escherichia coli 5-1BK	Bovine (Fecal, Healthy, Commensal) O171:H28	2018 | USA	5.2	5057	Scaffold	BIAZ01000000	GCF_005398825.1
	B608	Escherichia coli 19-1BK	Bovine (Fecal, Healthy, Commensal) O140:H21	2018 | USA	5	4803	Scaffold	BHZV01000000	GCF_005397965.1
	B609	Escherichia coli 27-1BK	Bovine (Fecal, Healthy, Commensal) Ogp12:H7	2018 | USA	5.1	4986	Scaffold	BIAE01000000	GCF_005398145.1
	B611	Escherichia coli 32-1BK	Bovine (Fecal, Healthy, Commensal) O7:H7	2018 | USA	5.1	5002	Scaffold	BIAK01000000	GCF_005398265.1
	B617	Escherichia coli 01-A55-A	Bovine (Fecal, Healthy, Commensal) O171:H25	2010 | France	4.8	4603	Scaffold	BIBE01000000	GCF_005398925.1
	B618	Escherichia coli 02-A71-A	Bovine (Fecal, Healthy, Commensal) Onovel27:H8	2010 | France	4.9	4722	Scaffold	BIBF01000000	GCF_005398945.1
	B622	Escherichia coli 06-A102-A	Bovine (Fecal, Healthy, Commensal) Onovel19:H7	2010 | France	5.1	5079	Scaffold	BIBJ01000000	GCF_005399025.1
	B623	Escherichia coli 07-A137-A	Bovine (Fecal, Healthy, Commensal) O105:H7	2010 | France	5.1	4920	Scaffold	BIBK01000000	GCF_005399045.1
	B624	Escherichia coli 08-A138-A	Bovine (Fecal, Healthy, Commensal) O93:H28	2010 | France	4.8	4681	Scaffold	BIBL01000000	GCF_005399065.1
	B629	Escherichia coli 15-B7-A	Bovine (Fecal, Healthy, Commensal) O45:H51	2010 | France	4.8	4600	Scaffold	BIBY01000000	GCF_005399325.1
	B630	Escherichia coli 16-B15-A	Bovine (Fecal, Healthy, Commensal) Ogp9:H18	2010 | France	5.3	5211	Scaffold	BIBZ01000000	GCF_005399345.1
	B632	Escherichia coli 18-B32-A	Bovine (Fecal, Healthy, Commensal) O45:H42	2010 | France	4.9	4730	Scaffold	BICB01000000	GCF_005399385.1
	B634	Escherichia coli 20-B54-A	Bovine (Fecal, Healthy, Commensal) O149:H1	2010 | France	5.1	4988	Scaffold	BICD01000000	GCF_005399425.1
	B636	Escherichia coli 22-C16-A	Bovine (Fecal, Healthy, Commensal) O84:H16	2010 | France	5.2	5054	Scaffold	BICF01000000	GCF_005399465.1
	B637	Escherichia coli 24-C48-A	Bovine (Fecal, Healthy, Commensal) O8/40:H2	2010 | France	4.8	4606	Scaffold	BICH01000000	GCF_005399505.1
	B639	Escherichia coli 26-C77-A	Bovine (Fecal, Healthy, Commensal) O110:H2	2010 | France	4.8	4658	Scaffold	BICJ01000000	GCF_005399545.1
	B644	Escherichia coli 31-E55-A	Bovine (Fecal, Healthy, Commensal) O8:H16	2011 | France	4.8	4590	Scaffold	BICO01000000	GCF_005399645.1
	B648	Escherichia coli 35-F52-A	Bovine (Fecal, Healthy, Commensal) O102:H38	2011 | France	4.7	4620	Scaffold	BICS01000000	GCF_005399725.1
	B650	Escherichia coli 37-H14-A	Bovine (Fecal, Healthy, Commensal) Onovel26:H16	2011 | France	4.7	4514	Scaffold	BICU01000000	GCF_005399765.1
	B652	Escherichia coli 40-H35-A	Bovine (Fecal, Healthy, Commensal) Ogp11:H7	2011 | France	4.7	4493	Scaffold	BICX01000000	GCF_005399805.1
	B653	Escherichia coli 41-H52-A	Bovine (Fecal, Healthy, Commensal) O27:H30	2011 | France	4.7	4450	Scaffold	BICY01000000	GCF_005399825.1
	B656	Escherichia coli 44-H78-B	Bovine (Fecal, Healthy, Commensal) O7:H18	2011 | France	5.3	5073	Scaffold	BIDB01000000	GCF_005399885.1
	B657	Escherichia coli 45-H100-A	Bovine (Fecal, Healthy, Commensal) O110:H2	2011 | France	5.1	4950	Scaffold	BIDC01000000	GCF_005399905.1
	B658	Escherichia coli 46-I43-A	Bovine (Fecal, Healthy, Commensal) O7:H18	2011 | France	5.1	4890	Scaffold	BIDD01000000	GCF_005399925.1
	B661	Escherichia coli 50-J32-A	Bovine (Fecal, Healthy, Commensal) O179:H8	2011 | France	4.8	4685	Scaffold	BIDG01000000	GCF_005399985.1
	B662	Escherichia coli 51-J57-A	Bovine (Fecal, Healthy, Commensal) O8:H16	2011 | France	4.8	4635	Scaffold	BIDH01000000	GCF_005400005.1
	B663	Escherichia coli 52-J58-A	Bovine (Fecal, Healthy, Commensal) O91:H7	2011 | France	4.8	4701	Scaffold	BIDI01000000	GCF_005400025.1
	B664	Escherichia coli 54-J118-A	Bovine (Fecal, Healthy, Commensal) O8/40:H2	2011 | France	4.8	4646	Scaffold	BIDK01000000	GCF_005400065.1
	B665	Escherichia coli 55-J122-A	Bovine (Fecal, Healthy, Commensal) O-:H19	2011 | France	5.1	4966	Scaffold	BIDL01000000	GCF_005400085.1
	B666	Escherichia coli 56-K145-A	Bovine (Fecal, Healthy, Commensal) O159:H4	2011 | France	4.8	4678	Scaffold	BIDM01000000	GCF_005400105.1
	B667	Escherichia coli 57-K120-A	Bovine (Fecal, Healthy, Commensal) O105:H4	2011 | France	4.9	4792	Scaffold	BIDN01000000	GCF_005400125.1
	B668	Escherichia coli 58-K131-A	Bovine (Fecal, Healthy, Commensal) O82:H8	2011 | France	4.9	4823	Scaffold	BIDO01000000	GCF_005400145.1
	B670	Escherichia coli 61-K142-A	Bovine (Fecal, Healthy, Commensal) O150:H8	2011 | France	5	4852	Scaffold	BIDR01000000	GCF_005400205.1
	B671	Escherichia coli 62-L26-A	Bovine (Fecal, Healthy, Commensal) O157:H21-fliC/47-flkA	2011 | France	4.9	4781	Scaffold	BIDS01000000	GCF_005400225.1
	B672	Escherichia coli 63-L27-A	Bovine (Fecal, Healthy, Commensal) O11:H15	2011 | France	5.2	5095	Scaffold	BIDT01000000	GCF_005400245.1
	B676	Escherichia coli 68-A119-A	Bovine (Fecal, Healthy, Commensal, STEC) O149:H1	2010 | France	5.3	5137	Scaffold	BIDY01000000	GCF_005400345.1
	B677	Escherichia coli 69-C61-A	Bovine (Fecal, Healthy, Commensal, STEC) O121:H15	2010 | France	5.5	5366	Scaffold	BIDZ01000000	GCF_005400465.1
	P1	Escherichia coli UMNK88	Pig (Fecal, Clinical-Neonatal Diarrhea, ETEC) O149:H-	| USA	5.7	5706	Complete Genome	NC_017641.1	GCF_000212715.2
	P2	Escherichia coli UMNF18	Pig (Lesion Swab, Clinical-Diarrhea, ETEC) -	2007 | USA	5.6	5716	Complete Genome	NZ_AGTD00000000.1	GCF_000220005.1
	P4	Escherichia coli 2.3916	Pig (Unknown Source, STEC) O147:H-	-	5.6	5845	Complete Genome	NZ_AFAB00000000.2	GCF_000194535.1
	P6	Escherichia coli AI27	Pig (Fecal, Commensal) -	| South Korea	4.9	4864	Contig	NZ_AJPQ00000000.1	GCF_000259135.1
	P8	Escherichia coli IMT8073	Pig (Fecal, Clinical-Diarrhea, aEPEC) O-:H7	2003 | Germany, Giessen	5.1	5198	Contig	NZ_ASXQ00000000.1	GCF_000414155.2
	P10	Escherichia coli E455	Pig (Fecal) -	2009 | China, HK	4.6	4242	Contig	JEND00000000	GCA_000647795.2
	P14	Escherichia coli PK6	Pig (Unknown Source, Healthy, Commensal) O162/89:H10	Jul-2016 | Cuba, Matanzas	4.7	4704	Complete Genome	CP042588.1	GCF_008823185.1
	P15	Escherichia coli FAP1	Pig (Fecal) -	-	5.1	5204	Contig	NZ_AYKA00000000.1	GCF_000511485.1
	P18	Escherichia coli FCP1	Pig (Fecal) -	-	4.7	4663	Contig	NZ_AYKE00000000.1	GCA_000511565.1
	P45	Escherichia coli swine28	Pig (Rectum) -	2012 | China, Jiangsu	5	4700*	Contig	LVNE00000000	GCA_001615565.1
	P46	Escherichia coli swine29	Pig (Rectum) -	2012 | China, Jiangsu	4.7	4440*	Contig	LVNF00000000	GCA_001615595.1
	P48	Escherichia coli swine31	Pig (Rectum) -	2012 | China, Jiangsu	5.7	5613*	Scaffold	LVNH00000000	GCA_001615625.1
	P50	Escherichia coli swine33	Pig (Rectum) -	2012 | China, Jiangsu	4.9	4574*	Scaffold	LVNJ00000000	GCA_001615675.1
	P51	Escherichia coli swine34	Pig (Rectum) -	2012 | China, Jiangxi	4.8	4541*	Scaffold	LVNK00000000	GCA_001615695.1
	P58	Escherichia coli swine41	Pig (Rectum) -	2001 | China, Anhui	4.9	4618*	Contig	LVNR00000000	GCA_001615835.1
	P62	Escherichia coli swine45	Pig (Rectum) -	2001 | China, Zhejiang	5.2	4994*	Contig	LVNV00000000	GCA_001615895.1
	P67	Escherichia coli swine50	Pig (Small Intestine) -	2003 | China, Shandong	5.2	4927*	Scaffold	LVOA00000000	GCA_001616045.1
	P68	Escherichia coli swine51	Pig (Rectum) -	1996 | China, Guangdong	5	4780*	Scaffold	LVOB00000000	GCA_001616015.1
	P69	Escherichia coli swine52	Pig (Rectum) -	2012 | China, Jiangsu	4.7	4450*	Scaffold	LVOC00000000	GCA_001616055.1
	P72	Escherichia coli swine55	Pig (Rectum) -	2003 | China, Jiangsu	5.2	4900*	Contig	LVOF00000000	GCA_001616105.1
	P74	Escherichia coli swine57	Pig (Rectum) -	2002 | China, Anhui	5.5	5401	Contig	LVOH00000000	GCA_001616175.1
	P75	Escherichia coli swine58	Pig (Rectum) -	1996 | China, Guangdong	4.6	4257*	Contig	LVOI00000000	GCA_001616145.1
	P77	Escherichia coli swine60	Pig (Rectum) -	2012 | China	4.8	4451*	Contig	LVOK00000000	GCA_001616195.1
	P78	Escherichia coli swine61	Pig (Rectum) -	2012 | China, Jiangsu	5.6	5450*	Contig	LVOL00000000	GCA_001616215.1
	P79	Escherichia coli swine62	Pig (Rectum) -	1999 | China, Jiangsu	4.9	4531*	Contig	LVOM00000000	GCA_001616255.1
	P81	Escherichia coli swine64	Pig (Rectum) -	2012 | China, Jiangsu	5.2	4882*	Contig	LVOO00000000	GCA_001616285.1
	P82	Escherichia coli swine65	Pig (Rectum) -	2012 | China, Jiangsu	5.1	4777*	Scaffold	LVOP00000000	GCA_001616305.1
	P85	Escherichia coli swine68	Pig (Duodenum) -	1999 | China, Jiangsu	5.4	5259*	Contig	LVOS00000000	GCA_001616375.1
	P88	Escherichia coli swine72	Pig (Rectum) -	2002 | China, Jiangxi	5	4703*	Contig	LVOV00000000	GCA_001614975.1
	P89	Escherichia coli VREC0278	Pig (Fecal, Commensal) -	2014 | UK	4.7	4306	Scaffold	UCVO00000000	GCA_900478955.1
	P90	Escherichia coli VREC0279	Pig (Fecal, Commensal) -	2014 | UK	5.3	4955	Scaffold	UEJU00000000	GCA_900490115.1
	P92	Escherichia coli VREC0281	Pig (Fecal, Commensal) -	2014 | UK	5.2	4814	Scaffold	UCWE00000000	GCA_900479165.1
	P96	Escherichia coli VREC0285	Pig (Fecal, Commensal) -	2014 | UK	4.9	4588	Scaffold	UEJO00000000	GCA_900479055.1
	P100	Escherichia coli VREC0289	Pig (Fecal, Commensal) -	2014 | UK	5.9	5659	Scaffold	UINH00000000	GCA_900479375.1
	P101	Escherichia coli VREC0290	Pig (Fecal, Commensal) -	2014 | UK	5.5	5185	Scaffold	UCWO00000000	GCA_900479235.1
	P102	Escherichia coli VREC0291	Pig (Fecal, Commensal) -	2014 | UK	5.7	5915	Scaffold	UCWV00000000	GCA_900479345.1
	P103	Escherichia coli VREC0292	Pig (Fecal, Commensal) -	2014 | UK	4.8	4453	Scaffold	UCWJ00000000	GCA_900479175.1
	P104	Escherichia coli VREC0393	Pig (Fecal, Commensal) -	2014 | UK	5.6	5311	Scaffold	UCZF00000000	GCA_900479965.1
	P105	Escherichia coli VREC0375	Pig (Fecal, Commensal) -	2014 | UK	5	4679	Scaffold	UCZI00000000	GCA_900480005.1
	P106	Escherichia coli VREC0374	Pig (Fecal, Commensal) -	2014 | UK	5.4	5166	Scaffold	UCZZ00000000	GCA_900480195.1
	P108	Escherichia coli VRES0449	Pig (Fecal, Commensal) -	2014 | UK	4.8	4426	Scaffold	UDDC00000000	GCA_900481045.1
	P111	Escherichia coli VRES0186	Pig (Fecal, Commensal) -	2014 | UK	4.9	4569	Scaffold	UDBW00000000	GCA_900480705.1
	P114	Escherichia coli VRES0356	Pig (Fecal, Commensal) -	2014 | UK	5	4667	Scaffold	UDCB00000000	GCA_900480795.1
	P115	Escherichia coli VRES0348	Pig (Fecal, Commensal) -	2014 | UK	5.1	4860	Scaffold	UDBX00000000	GCA_900480675.1
	P118	Escherichia coli VRES0448	Pig (Fecal, Commensal) -	2014 | UK	5.3	4945	Scaffold	UDEN00000000	GCA_900481025.1
	P121	Escherichia coli E386	Pig (Unknown Source) -	Jul-2014 | China	5.2	-	Contig	QETY00000000	GCA_003327855.1
	P123	Escherichia coli E461	Pig (Unknown Source) -	Aug-2014 | China	5.4	-	Contig	QETU00000000	GCF_003328205.1
	P124	Escherichia coli E565	Pig (Unknown Source) -	Sep-2014 | China	4.9	-	Contig	QETO00000000	GCF_003328175.1
	P125	Escherichia coli D72	Pig (Fecal) -	Oct-2017 | China, Henan	4.9	4778	Complete Genome	CP035312.1	GCA_004328685.1
	P132	Escherichia coli KCJK8741	(Feral) Pig (Fecal) -	May-2018 | USA	5	5019	Scaffold	VETL00000000	GCF_006350465.1
	P134	Escherichia coli cq9	Pig (Fecal) -	Jul-2012 | China, Chongqing	5.9	6283	Complete Genome	CP031546.1	GCA_003402955.1
	P135	Escherichia coli RM7806	Pig (Fecal) O113:H21	Nov-2008 | USA, California	5.1	5279	Scaffold	NWVR00000000	GCF_002379265.1
	P137	Escherichia coli PigCaeca_2	Pig (Fecal) -	2015 | UK, Yorkshire/Humber	5	4869	Complete Genome	CP038857.1	GCA_004792495.1
	P140	Escherichia coli 210221272	Pig (Cecum) -	May-2016 | USA, Illinois	4.7	4702	Complete Genome	CP016404.1	GCA_001735705.1
	P143	Escherichia coli PC-1	Pig (Mesenteric Lymph Nodes/Blood) -	1999 | Sweden	4.9	4871	Scaffold	LFKB00000000	GCF_001078015.1
	P144	Escherichia coli 912	Pig (Fecal, Healthy, Commensal) -	2003 | Denmark	5.2	5341	Scaffold	JWJM00000000	GCF_000806195.1
	P146	Escherichia coli 13P460A	Pig (Fecal) -	Mar-2013 | China, HK	5.1	5275	Complete Genome	CP019271.1	GCA_002968935.1
	P147	Escherichia coli 13P477T	Pig (Fecal) -	Apr-2013 | China, HK	5.4	5812	Complete Genome	CP019273.1	GCA_002951655.1
	P148	Escherichia coli 13P484A	Pig (Fecal) -	May-2013 | China, HK	5.1	5473	Complete Genome	CP019280.1	GCA_002951735.1
	P150	Escherichia coli 2274-3	Pig (Fecal) -	2011 | Denmark	5.3	5768	Scaffold	MTXF00000000	GCF_004380335.1
	P151	Escherichia coli 1493-3	Pig (Fecal) -	2011 | Denmark	5	5297	Scaffold	MTXE00000000	GCF_004380315.1
	P153	Escherichia coli 670-7A	Pig (Fecal) -	2010 | Denmark	5.1	5463	Scaffold	MTXD00000000	GCF_004380285.1
	P155	Escherichia coli PU-1	Pig (Blood, Clinical-Sepsis, BBEC) -	Nov-2013 | China, Jiangxi	5.4	5437	Complete Genome	NZ_CP042246.1	GCF_007833255.1
	P158	Escherichia coli SFE8	Pig (Fecal) -	Jun-2019 | China, Sichuan	5.2	5075	Complete Genome	NZ_CP051219.1	GCF_012516455.1
	P159	Escherichia coli 210205630	Pig (Cecum) -	Feb-2016 | USA	5.4	5277	Complete Genome	NZ_CP015912.1	GCF_001679985.1
	P162	Escherichia coli CV839-15	Pig (Intestinal Membrane, Clinical-Diarrhea) -	2016 | China	5.3	5279	Complete Genome	NZ_CP024978.1	GCF_002803805.1
	P163	Escherichia coli RM7190	Pig (Fecal, STEC) O91:H-	Sep-2008 | USA, CA	5	4859	Complete Genome	NZ_CP015244.1	GCF_002716885.1
	P164	Escherichia coli KSC9	Pig (Fecal) -	Apr-2014 | USA	4.9	4674	Complete Genome	NZ_CP018323.1	GCF_002163655.1
	P165	Escherichia coli KSC64	Pig (Fecal) -	Apr-2014 | USA	4.8	4526	Complete Genome	NZ_CP018840.1	GCF_002163695.1
	P166	Escherichia coli KSC207	Pig (Fecal) -	Apr-2014 | USA	5	4792	Complete Genome	NZ_CP019558.1	GCF_002163955.1
	P169	Escherichia coli PE15	Pig (Fecal) -	Apr-2018 | China, Henan	5	4890	Complete Genome	NZ_CP041628.1	GCF_009914295.1
	P170	Escherichia coli 1916D18	Pig (Fecal) -	Jul-2019 | China, Henan	5	4772	Complete Genome	NZ_CP046000.1	GCF_009671045.1
	P174	Escherichia coli 1916D6	Pig (Fecal) -	Jul-2017 | China, Henan	4.9	4716	Complete Genome	NZ_CP046003.1	GCF_009671085.1
	P176	Escherichia coli 1919D3	Pig (Fecal) -	Jul-2017 | China, Henan	5	4786	Complete Genome	NZ_CP046006.1	GCF_009671105.1
	P179	Escherichia coli ZF34	Pig (Fecal) -	May-2018 | China, Jiangsu	4.8	4637	Complete Genome	NZ_CP047461.1	GCF_011045895.1
	P182	Escherichia coli TZ_109P	Pig (Fecal, Healthy, Commensal) -	Jan-2017 | Australia	5.2	5281	Contig	SAED00000000.1	GCF_004170475.1
	P189	Escherichia coli TZ45_S	Pig (Fecal, Healthy, Commensal) -	Jan-2017 | Australia	4.5	4531	Contig	SAEK00000000.1	GCF_004170575.1
	P190	Escherichia coli TZ44_2P	Pig (Fecal, Healthy, Commensal) -	Jan-2017 | Australia	5.8	6256	Scaffold	SAEL00000000.1	GCF_004170925.1
	P191	Escherichia coli TZ44_1P	Pig (Fecal, Healthy, Commensal) -	Jan-2017 | Australia	5.3	5238	Contig	SAEM00000000.1	GCF_004170565.1
	P196	Escherichia coli TZ42_1P	Pig (Fecal, Healthy, Commensal) -	Jan-2017 | Australia	4.6	4510	Contig	SAER00000000.1	GCF_004170625.1
	P200	Escherichia coli TZ38_1P	Pig (Fecal, Healthy, Commensal) -	Jan-2017 | Australia	5.9	6372	Scaffold	SAEZ00000000.1	GCF_004171055.1
	P201	Escherichia coli TZ37_S	Pig (Fecal, Healthy, Commensal) -	Jan-2017 | Australia	4.9	4882	Scaffold	SAFE00000000.1	GCF_004170795.1
	P203	Escherichia coli TZ34_2P	Pig (Fecal, Healthy, Commensal) -	Jan-2017 | Australia	4.7	4801	Scaffold	SAFH00000000.1	GCF_004170805.1
	P204	Escherichia coli TZ32_7P	Pig (Fecal, Healthy, Commensal) -	Jan-2017 | Australia	5.5	5819	Scaffold	SAFT00000000.1	GCF_004171315.1
	P206	Escherichia coli TZ14_1P	Pig (Fecal, Healthy, Commensal) -	Jan-2017 | Australia	5.1	5333	Scaffold	SAHO00000000.1	GCA_004172615.1
	P208	Escherichia coli TZ19_S	Pig (Fecal, Healthy, Commensal) -	Jan-2017 | Australia	4.8	4810	Scaffold	SAHA00000000.1	GCA_004172475.1
	P240	Escherichia coli F1_25A	Pig (Rectal Swab, Commensal) -	2007 | Australia	5.5	5807	Contig	FZFZ00000000.1	GCA_900195325
	P242	Escherichia coli F1_26B	Pig (Rectal Swab, Commensal) -	2007 | Australia	5.1	5317	Contig	FZFB00000000.1	GCA_900195545
	P243	Escherichia coli F1_367D	Pig (Rectal Swab, Commensal) -	2007 | Australia	5.4	5746	Contig	FZFQ00000000.1	GCA_900195455
	P244	Escherichia coli F1_401E	Pig (Rectal Swab, Commensal) -	2007 | Australia	5	5208	Contig	FZGC00000000.1	GCA_900195645
	P247	Escherichia coli F2_74	Pig (Rectal Swab, Commensal) -	2007 | Australia	4.8	4922	Scaffold	FZJU00000000.1	GCA_900196545
	P248	Escherichia coli F2_78	Pig (Rectal Swab, Commensal) -	2007 | Australia	5.3	5611	Scaffold	FZJH00000000.1	GCA_900196355
	P256	Escherichia coli F2_11	Pig (Rectal Swab, Commensal) -	2007 | Australia	4.9	4974	Contig	FZJG00000000.1	GCA_900196585
	P259	Escherichia coli F2_24	Pig (Rectal Swab, Commensal) -	2007 | Australia	4.7	4761	Contig	FZHN00000000.1	GCA_900195945
	P261	Escherichia coli F2_42	Pig (Rectal Swab, Commensal) -	2007 | Australia	5.2	5330	Scaffold	FZHQ00000000.1	GCA_900196095
	P266	Escherichia coli F2_68	Pig (Rectal Swab, Commensal) -	2007 | Australia	5.6	5850	Scaffold	FZJV00000000.1	GCA_900196445
	S4	Escherichia coli sheep4	Sheep (Fecal) -	2012 | China, Qinghai	5.7	5734	Scaffold	LVOZ00000000	GCA_001615175.1
	S5	Escherichia coli sheep5	Sheep (Fecal) -	2012 | China, Qinghai	5.3	5363	Contig	LVPA00000000	GCA_001614905.1
	S8	Escherichia coli sheep8	Sheep (Fecal) -	2013 | China, Qinghai	5.1	5193	Scaffold	LVPD00000000	GCA_001614645.1
	S10	Escherichia coli sheep10	Sheep (Fecal) -	2013 | China, Qinghai	4.9	4886	Scaffold	LVPF00000000	GCA_001614725.1
	S11	Escherichia coli sheep11	Sheep (Fecal) -	2013 | China, Qinghai	5.2	5365	Contig	LVPG00000000	GCA_001615035.1
	S18	Escherichia coli sheep18	Sheep (Fecal) -	2013 | China, Qinghai	5	4966	Contig	LVPN00000000	GCA_001616495.1
	S31	Escherichia coli sheep31	Sheep (Fecal) -	2013 | China, Qinghai	5.4	5515	Scaffold	LVQA00000000	GCA_001616755.1
	S37	Escherichia coli sheep37	Sheep (Fecal) -	2013 | China, Qinghai	4.7	4664	Contig	LVQG00000000	GCA_001616875.1
	S39	Escherichia coli sheep39	Sheep (Fecal) -	2013 | China, Qinghai	4.6	4538	Scaffold	LVQI00000000	GCA_001616905.1
	S44	Escherichia coli sheep44	Sheep (Fecal) -	2013 | China, Qinghai	5.5	5857	Contig	LVQN00000000	GCA_001616985.1
	S63	Escherichia coli USECESBL552	Sheep (Cecum) -	Jul-2019 | USA, NC	5.1	4956	Contig	AATCTA000000000.1	GCA_012761785.1
	S64	Escherichia coli USECESBL522	Sheep (Unknown Source) -	Jul-2019 | USA, NC	4.9	4808	Contig	AATBEB000000000.1	GCA_012695905.1
	S65	Escherichia coli USECESBL528	Sheep (Unknown Source) -	Jul-2019 | USA, NC	5	4954	Contig	AATBDZ000000000.1	GCA_012695845.1
	S66	Escherichia coli USECESBL708	Sheep (Cecum) -	Aug-2019 | USA, NC	5	4826	Contig	AATCTD000000000.1	GCA_012761775.1
	S67	Escherichia coli USECESBL674	Sheep (Fecal) -	Aug-2019 | USA, NC	5.2	5040	Contig	AATBED000000000.1	GCA_012696145.1
	S68	Escherichia coli USECESBL376	Sheep (Cecum) -	Jun-2019 | USA, NC	4.6	4457	Contig	AATBHC000000000.1	GCA_012696245.1
	S69	Escherichia coli USECESBL252	Sheep (Fecal) -	May-2019 | USA, NC	4.7	4589	Contig	AATBHE000000000.1	GCA_012697005.1
	S70	Escherichia coli USECESBL267	Sheep (Cecum) -	May-2019 | USA, NC	4.8	4621	Contig	AATBHL000000000.1	GCA_012697685.1
	S71	Escherichia coli USECESBL343	Sheep (Fecal) -	Jun-2019 | USA, NC	4.9	4736	Contig	AATBHI000000000.1	GCA_012697705.1
	S74	Escherichia coli ESC0211	Sheep (Unknown Source) -	| Papua New Guinea	5	4787	Contig	DABDHD000000000.1	GCA_012775515.1
	S75	Escherichia coli ESC0197	Sheep (Unknown Source) -	| USA, CA	4.8	4702	Contig	DABDHB000000000.1	GCA_012773335.1
	S77	Escherichia coli PSU-1039	Sheep (Unknown Source) -	1982 | USA, PA	4.7	4533	Contig	AARRJG000000000.1	GCA_012116855.1
	S78	Escherichia coli PSU-0644	Sheep (Unknown Source) -	2000 | USA, PA	4.9	4724	Contig	AARZAF000000000.1	GCA_012210145.1
	S87	Escherichia coli MOD1-EC6372	Sheep (Lung) -	Jan-1988 | USA, PA	4.6	4411	Contig	NNWV00000000.1	GCF_002517765.1
	S90	Escherichia coli MOD1-EC5025	Sheep (Intestine) -	Nov-1970 | USA, PA	5.2	5174	Contig	NLUM00000000.1	GCF_002232555.1
	S93	Escherichia coli PSU-1031	Sheep (Unknown Source) -	1982 | USA, PA	4.9	4692	Contig	AARWJV000000000.1	GCA_012190985.1
	S94	Escherichia coli PSU-1044	Sheep (Unknown Source) -	1982 | USA, PA	4.7	4617	Contig	AARWGW000000000.1	GCA_012186785.1
	S96	Escherichia coli US_ESBL018	Sheep (Fecal) -	Mar-2019 | USA, NC	4.6	4517	Contig	AASEGV000000000.1	GCA_012338605.1
	S97	Escherichia coli US_ESBL007	Sheep (Fecal) -	Mar-2019 | USA, NC	4.8	4669	Contig	AASEHU000000000.1	GCA_012339055.1
	S98	Escherichia coli US_ESBL010	Sheep (Fecal) -	Mar-2019 | USA, NC	5.4	5496	Contig	AASEHL000000000.1	GCA_012338985.1
	S99	Escherichia coli US_ESBL030	Sheep (Fecal) -	Mar-2019 | USA, NC	4.7	4698	Contig	AASEHT000000000.1	GCA_012339235.1
	S104	Escherichia coli FHI39	Sheep (Fecal, STEC) -	May-2009 | Norway	5.6	5910	Scaffold	CCPX00000000.1	GCF_000752875.1
	S105	Escherichia coli FHI38	Sheep (Fecal, STEC) -	May-2009 | Norway	5.1	4886	Scaffold	CCPW00000000.1	GCF_000753035.1
	S106	Escherichia coli FHI37	Sheep (Fecal, STEC) -	May-2009 | Norway	5.5	5593	Scaffold	CCPU00000000.1	GCF_000752815.1
	S107	Escherichia coli US_ESBL121	Sheep (Fecal) -	Apr-2019 | USA, NC	4.7	4637	Contig	AASDCO000000000.1	GCA_012290185.1
	S117	Escherichia coli MEZEC7	Sheep (Fecal) -	Aug-2018 | South Africa, KwaZulu-Natal	4.7	4532	Contig	VDCO00000000.1	GCF_006265155.1
	S123	Escherichia coli USECESBL836	Sheep (Fecal) -	Sep-2019 | USA, NC	5.3	5205	Contig	AATKVJ000000000.1	GCA_012881635.1
	S124	Escherichia coli USECESBL1066	Sheep (Fecal) -	Nov-2019 | USA, NC	4.8	4619	Contig	AATKVO000000000.1	GCA_012881855.1
	S125	Escherichia coli USECESBL1137	Sheep (Fecal) -	Dec-2019 | USA, NC	4.7	4565	Contig	AATKVQ000000000.1	GCA_012881775.1
	S126	Escherichia coli USECESBL024	Sheep (Fecal) -	Mar-2019 | USA, NC	4.6	4499	Contig	AATLIP000000000.1	GCA_012889275.1
	Ch1	Escherichia coli AD30	Chicken (Fecal) -	| South Korea	5.1	4946	Contig	NZ_AMSK00000000.1	GCF_000304255.1
	Ch11	Escherichia coli VREC0535	Chicken (Fecal, Commensal) -	2015 | UK	5.5	5367	Scaffold	UCZA00000000	GCA_900479975.1
	Ch14	Escherichia coli VREC0539	Chicken (Fecal, Commensal) -	2015 | UK	5	4690	Contig	UEJT00000000	GCA_900490195.1
	Ch26	Escherichia coli VREC0625	Chicken (Fecal, Commensal) -	2015 | UK	5.4	5248	Scaffold	UDGL00000000	GCA_900481865.1
	Ch27	Escherichia coli VREC0626	Chicken (Fecal, Commensal) -	2015 | UK	5.3	5114	Scaffold	UEKM00000000	GCA_900481885.1
	Ch30	Escherichia coli VREC0629	Chicken (Fecal, Commensal) -	2015 | UK	5.2	5057	Scaffold	UDGZ00000000	GCA_900482135.1
	Ch31	Escherichia coli VREC0630	Chicken (Fecal, Commensal) -	2015 | UK	5.1	4778	Scaffold	UDHA00000000	GCA_900482145.1
	Ch32	Escherichia coli VREC0631	Chicken (Fecal, Commensal) -	2015 | UK	4.9	4510	Scaffold	UDHD00000000	GCA_900482185.1
	Ch42	Escherichia coli VRES0501	Chicken (Fecal, Commensal) -	2015 | UK	5.3	4893	Scaffold	UDIJ00000000	GCA_900482505.1
	Ch49	Escherichia coli VRES0509	Chicken (Fecal, Commensal) -	2015 | UK	5.2	4890	Scaffold	UDEH00000000	GCA_900481365.1
	Ch66	Escherichia coli VRES0636	Chicken (Fecal, Commensal) -	2015 | UK	4.9	4659	Scaffold	UDHM00000000	GCA_900482325.1
	Ch76	Escherichia coli AVC105	Chicken (Unknown Source, Clinical-Mixed/Systemic Infection, APEC) O11:H15	Mar-2009 | Australia	5.2	5431	Contig	QOGW01000000	GCA_003339025.1
	Ch82	Escherichia coli AVC38	Chicken (GI Tract, Clinical-Enteric Infection, APEC) O1:H7	Jul-2008 | Australia	5.2	5572	Contig	QOGY00000000	GCA_003338655.1
	Ch96	Escherichia coli E34	Chicken (Unknown Source) -	Mar-2014 | China	5	4996	Contig	QEUE00000000	GCF_003328075.1
	Ch97	Escherichia coli E543	Chicken (Unknown Source) -	May-2013 | China	5.6	5432	Contig	QETP00000000	GCF_003328015.1
	Ch99	Escherichia coli E2	Chicken (Unknown Source) -	2012 | China	5	4918	Contig	QEUG00000000	GCF_003328095.1
	Ch100	Escherichia coli E497	Chicken (Unknown Source) -	Mar-2013 | China	4.7	4511	Contig	QETT00000000	GCF_003328145.1
	Ch101	Escherichia coli EC_80	Chicken (Unknown Source, Clinical-Infection) -	Oct-2016 | Pakistan, Punjab	5.1	5170	Scaffold	SHHI00000000	GCF_004282775.1
	Ch102	Escherichia coli EC_16	Chicken (Unknown Source, Clinical-Infection) -	Dec-2016 | Pakistan, Punjab	4.9	4883	Scaffold	SHJR00000000	GCF_004284245.1
	Ch103	Escherichia coli EC_67	Chicken (Unknown Source, Clinical-Infection) -	Aug-2016 | Pakistan, Islamabad	5	5075	Scaffold	SHHT00000000	GCF_004283285.1
	Ch105	Escherichia coli EC_101	Chicken (Unknown Source, Clinical-Infection) -	Nov-2015 | Pakistan, KP	5.1	5192	Scaffold	SHJY00000000	GCF_004284235.1
	Ch106	Escherichia coli EC_6	Chicken (Unknown Source, Clinical-Infection) -	Jan-2017 | Pakistan, Punjab	5.2	5218	Scaffold	SHKD00000000	GCF_004284715.1
	Ch107	Escherichia coli EC_44	Chicken (Unknown Source, Clinical-Infection) -	Feb-2016 | Pakistan, Islamabad	5.2	5233	Scaffold	SHIP00000000	GCF_004283935.1
	Ch108	Escherichia coli Boq 01	Chicken (Fecal) -	2015 | Mexico, Puebla	4.7	4538	Scaffold	QKQU00000000	GCF_003346855.2
	Ch109	Escherichia coli ECCWS199	Chicken (Fecal) -	Aug-2017 | China, Zhejiang	5.1	5311	Complete Genome	CP032237.1	GCA_003571765.1
	Ch112	Escherichia coli EC2_6	Chicken (Intestine) -	Sep-2013 | Malaysia, Melaka	4.9	4830	Contig	JWKM00000000	GCF_000812785.1
	Ch114	Escherichia coli EK2009	Chicken (Fecal) -	May-2009 | China	4.6	4465	Complete Genome	CP040663.1	GCA_005954625.1
	Ch119	Escherichia coli ST95-32	Chicken (Unknown Source) -	Jan-2017 | China, Nanjing	5.5	5537	Complete Genome	CP043950.1	GCA_008632595.1
	Ch121	Escherichia coli 001PP2015	Chicken (Unknown Source, Clinical-Colibacillosis, APEC) -	2015 | Poland	4.8	4845	Contig	MBPT00000000	GCF_001700035.1
	Ch122	Escherichia coli 012PP2015	Chicken (Unknown Source, Clinical-Colibacillosis, APEC) -	2015 | Poland	5.1	5135	Contig	LXWP00000000	GCF_001696335.1
	Ch124	Escherichia coli D2-2	Chicken (Cloacal, Commensal) -	May-2014 | Denmark	5.7	5928	Contig	JYEF00000000	GCF_000951735.1
	Ch125	Escherichia coli HB-Coli0	Chicken (Intestine) -	Apr-2017 | China, Baoding	5.1	5270	Complete Genome	CP020933.1	GCA_002116715.2
	Ch126	Escherichia coli c20	Chicken (GI Tract, Commensal) -	Jun-2015 | China, Fuzhou	4.9	-	Scaffold	NGBR00000000	GCA_002196825.1
	Ch127	Escherichia coli 13C1079T	Chicken (Fecal) -	Aug-2013 | China, HK	4.9	5151	Complete Genome	CP019267.1	GCA_002951795.1
	Ch128	Escherichia coli 13C1065T	Chicken (Fecal) -	Aug-2013 | China, HK	5.4	5718	Complete Genome	CP019259.1	GCA_002951775.1
	Ch129	Escherichia coli 10n	Chicken (Unknown Source) -	Nov-2014 | Denmark	5.4	5718	Complete Genome	PKGL00000000	GCF_002848165.1
	Ch130	Escherichia coli L12	Chicken (Unknown Source) -	Sep-2013 | Denmark	4.8	5009	Contig	PKGJ00000000	GCF_002848325.1
	Ch131	Escherichia coli EC-107	Chicken (Unknown Source) O80:H26	Dec-2016 |	5.3	5394	Complete Genome	CP043217.1	GCA_008124005.1
	Ch134	Escherichia coli MOD1-EC5614	Chicken (Fecal) -	Oct-1979 | USA, CO	5.1	5033	Contig	AASASB000000000.1	GCA_012247485.1
	Ch136	Escherichia coli MOD1-EC5618	Chicken (Fecal) -	Oct-1979 | USA, CO	4.7	4440	Contig	AASARM000000000.1	GCA_012246885.1
	Ch140	Escherichia coli MOD1-EC5604	Chicken (Fecal) -	Aug-1979 | USA, CO	5.1	4877	Contig	AASAST000000000.1	GCA_012247845.1
	Ch141	Escherichia coli MOD1-EC5615	Chicken (Fecal) -	Oct-1979 | USA, CO	5	4905	Contig	AASARP000000000.1	GCA_012248085.1
	Ch145	Escherichia coli ECCNB12-2	Chicken (Unknown Source) -	Jun-2016 | China, Zhejiang	6.2	6069	Complete Genome	NZ_CP033635.1	GCA_003790525.1
	Ch146	Escherichia coli APEC O2-211	Chicken (Air Sac, Clinical-Colibacillosis, APEC) -	1982 | USA, DE	5.3	5565	Complete Genome	NZ_CP006834.2	GCF_001021635.2
	Ch147	Escherichia coli PSUO2	Chicken (Peritoneal Cavity, Clinical-Layer Peritonitis, APEC) -	2004 | USA	5	4821	Complete Genome	NZ_CP011915.1	GCF_002215095.1
	Ch148	Escherichia coli ECCNB20-2	Chicken (Unknown Source) -	Jun-2016 | China, Zhejiang	5.3	5130	Complete Genome	NZ_CP034787.1	GCF_004006575.1
	Ch149	Escherichia coli C21	Chicken (Unknown Source) -	Sep-2009 | China, Chengdu	5.1	4877	Complete Genome	NZ_CP052877.1	GCA_012974525.1
	Ch150	Escherichia coli An190	Chicken (Cecum, Healthy, Commensal) -	2016 |	5.3	5803	Contig	NFKC00000000.1	GCF_002160185.1
	Ch151	Escherichia coli 4-7	Chicken (Fecal) -	Jul-2014 | Denmark	5.3	5607	Contig	PQBG00000000.1	GCF_002911435.1
	Ch153	Escherichia coli 96T	Chicken (Fecal) -	Jan-2010 | Germany	5	5333	Contig	PQBE00000000.1	GCF_002911395.1
	Ch157	Escherichia coli Cp6Salp8	Chicken (Fecal) -	May-2013 | Denmark	5.1	5409	Contig	PQAX00000000.1	GCF_002911315.1
	Ch158	Escherichia coli H1S10	Chicken (Fecal) -	Jan-2010 | Denmark	5.1	5367	Contig	PQAW00000000.1	GCF_002911295.1
	Ch159	Escherichia coli H2S5	Chicken (Fecal) -	Jan-2010 | Denmark	5	5299	Contig	PQAV00000000.1	GCF_002911255.1
	Ch160	Escherichia coli A351	Chicken (Fecal) -	Jan-1999 | USA	5.2	5492	Contig	PQBB00000000.1	GCF_002911265.1
	Ch162	Escherichia coli A92	Chicken (Fecal) -	Jan-1995 | USA	5.2	5575	Contig	PQBC00000000.1	GCF_002911215.1
	Ch163	Escherichia coli 3-13	Chicken (Fecal) -	Mar-2014 | Denmark	5.3	5620	Contig	PPXH00000000.1	GCF_002909465.1
	Ch164	Escherichia coli GZC11-6	Chicken (Cloacal) -	2011 | China, Guangzhou	5.2	5186	Scaffold	PGKR00000000.1	GCF_003009695.1
	Ch170	Escherichia coli 8-2	Chicken (Cloacal) -	2014 | China, Shandong	5.6	5593	Scaffold	PGKG00000000.1	GCA_003009505.1
	Ch188	Escherichia coli E11-3	Chicken (Cloacal) -	2009 | China, Shandong	5.2	5201	Scaffold	PGJN00000000.1	GCF_003009135.1
	Ch189	Escherichia coli sc12-100	Chicken (Cloacal) -	2012 | China, Sichuan	5.1	5001	Scaffold	PGJO00000000.1	GCF_003009145.1
	Ch190	Escherichia coli EXF1-6 2013	Chicken (Cloacal) -	2013 | China, Shandong	6	6141	Scaffold	PTJL00000000.1	GCF_003009115.1
	Ch194	Escherichia coli 12c7	Chicken (Cloacal) -	2012 | China, Shanghai	5.1	5046	Scaffold	PGJI00000000.1	GCF_003009015.1
	Ch195	Escherichia coli Ehw1-5f	Chicken (Cloacal) -	2013 | China, Shandong	5.2	5221	Scaffold	PGJJ00000000.1	GCF_003009035.1
	Ch198	Escherichia coli GZC13-7	Chicken (Cloacal) -	2013 | China, Guangzhou	5.1	5093	Scaffold	PGJE00000000.1	GCF_003008935.1
	Ch199	Escherichia coli sc11-25	Chicken (Cloacal) -	2011 | China, Sichuan	5.2	5136	Scaffold	PGJD00000000.1	GCF_003008915.1
	Ch204	Escherichia coli sc14-203	Chicken (Cloacal) -	2014 | China, Sichuan	5.2	5156	Scaffold	PGIY00000000.1	GCF_003008815.1
	Ch206	Escherichia coli 12c8	Chicken (Cloacal) -	2012 | China, Shanghai	5.1	5048	Scaffold	PGIV00000000.1	GCF_003008775.1
	Ch214	Escherichia coli GZC09-14	Chicken (Cloacal) -	2009 | China, Guangzhou	5.5	5833	Scaffold	PGLJ00000000.1	GCF_003010265.1
	Ch228	Escherichia coli 8-19	Chicken (Cloacal) -	2004 | China	5.2	5136	Scaffold	PKMY00000000.1	GCF_003009725.1
	T1	Escherichia coli APEC O1	Turkey (Lung Lesion, Clinical-Colibacillosis, APEC) O1:K1:H-	-	5.5	5543	Complete Genome	NC_008563.1	GCF_000014845.1
	T10	Escherichia coli VREC0563	Turkey (Fecal, Commensal) -	2015 | UK	4.9	4574	Scaffold	UDAG00000000	GCA_900480205.1
	T36	Escherichia coli VREC0591	Turkey (Fecal, Commensal) -	2015 | UK	5.2	4965	Scaffold	UDAD00000000	GCA_900480255.1
	T37	Escherichia coli VREC0592	Turkey (Fecal, Commensal) -	2015 | UK	5.1	5104	Contig	UELO00000000	GCA_900490295.1
	T38	Escherichia coli VREC0593	Turkey (Fecal, Commensal) -	2015 | UK	5.6	5257	Scaffold	UDGK00000000	GCA_900481985.1
	T39	Escherichia coli VREC0594	Turkey (Fecal, Commensal) -	2015 | UK	4.8	4468	Scaffold	UDAJ00000000	GCA_900480275.1
	T43	Escherichia coli VREC0598	Turkey (Fecal, Commensal) -	2015 | UK	5.3	5260	Scaffold	UEKC00000000	GCA_900480545.1
	T44	Escherichia coli VREC0600	Turkey (Fecal, Commensal) -	2015 | UK	5	4692	Scaffold	UEJY00000000	GCA_900480395.1
	T70	Escherichia coli VRES0548	Turkey (Fecal, Commensal) -	2015 | UK	5.3	5054	Scaffold	UDFW00000000	GCA_900481495.1
	T74	Escherichia coli VRES0553	Turkey (Fecal, Commensal) -	2015 | UK	5.4	5511	Scaffold	UDEO00000000	GCA_900481445.1
	T83	Escherichia coli VRES0562	Turkey (Fecal, Commensal) -	2015 | UK	5.1	5174	Scaffold	UINR00000000	GCA_900481535.1
	T97	Escherichia coli VRES0581	Turkey (Fecal, Commensal) -	2015 | UK	5.2	4864	Scaffold	UDDU00000000	GCA_900481135.1
	T102	Escherichia coli AVC12	Turkey (Clinical-Digestive Infection, APEC) O2:H1	Nov-2007 | Australia	5.2	5518	Contig	QOGP00000000	GCA_003338975.1
	T109	Escherichia coli UMNturkey4	Turkey (Cecum) -	Jul-2012 | USA	5.1	5225	Scaffold	JRPZ00000000	GCF_000785765.1
	T110	Escherichia coli UMNturkey5	Turkey (Cecum) -	Jul-2012 | USA	4.9	4927	Scaffold	JRQA00000000	GCF_000785795.1
	T111	Escherichia coli UMNturkey6	Turkey (Cecum) -	Jul-2012 | USA	5	5022	Scaffold	JRQB00000000	GCF_000785775.1
	T113	Escherichia coli 009PP2015	Turkey (Unknown Source, Clinical-Colibacillosis, APEC) -	2015 | Poland	5.1	5166	Contig	LWUK00000000	GCF_001657505.1
	T115	Escherichia coli 13.1091	Turkey (Unknown Source) -	2013 | USA, CA	5.5	5616	Contig	AASIUW000000000.1	GCA_012369995.1
	T116	Escherichia coli 13.1045	Turkey (Unknown Source) -	2013 | USA, ME	5.4	5425	Contig	AASIUY000000000.1	GCA_012372175.1
	T117	Escherichia coli 10.2269	Turkey (Unknown Source) -	2010 | USA, PA	5.2	5223	Contig	AASIYG000000000.1	GCA_012373495.1
	T118	Escherichia coli 7.1559	Turkey (Unknown Source) -	2007 | USA, PA	5.4	5346	Contig	AASIJA000000000.1	GCA_012365015.1
	T119	Escherichia coli 6.2623	Turkey (Unknown Source) -	2006 | USA, CA	5.3	5277	Contig	AASJAS000000000.1	GCA_012376175.1
	T120	Escherichia coli 4.1609	Turkey (Unknown Source) -	2004 | USA, NC	5.3	5121	Contig	AASIAS000000000.1	GCA_012355215.1
	T121	Escherichia coli 97.1612	Turkey (Unknown Source) -	1997 | USA, CA	5.1	5049	Contig	AASHXX000000000.1	GCA_012353765.1
	T122	Escherichia coli 93.1735	Turkey (Unknown Source) -	1993 | USA, CA	5.2	5121	Contig	AASKOI000000000.1	GCA_012404645.1
	T123	Escherichia coli 93.1725	Turkey (Unknown Source) -	1993 | USA, PA	5.1	5048	Contig	AASHRF000000000.1	GCA_012349185.1
	T124	Escherichia coli 89.0646	Turkey (Unknown Source) -	1989 | USA, MI	5	5034	Contig	AASJMM000000000.1	GCA_012385975.1
	T125	Escherichia coli 88.1562	Turkey (Unknown Source) -	1988 | USA, MI	5.3	5358	Contig	AASIYD000000000.1	GCA_012373575.1
	T126	Escherichia coli 87.1532	Turkey (Unknown Source) -	1987 | USA, IA	4.8	4721	Contig	AASJXP000000000.1	GCA_012392175.1
	T127	Escherichia coli 86.1054	Turkey (Unknown Source) -	1986 | USA, IA	5.2	5142	Contig	AASHRY000000000.1	GCA_012349625.1
	T128	Escherichia coli 77.0197	Turkey (Unknown Source) -	1977 | USA, PA	5.2	5168	Contig	AASIMJ000000000.1	GCA_012364715.1
	T129	Escherichia coli 1.2930	Turkey (Unknown Source) -	2001 | USA, MD	5.2	5299	Contig	AASHUK000000000.1	GCA_012352425.1
	T130	Escherichia coli 0.2448	Turkey (Unknown Source) -	2000 | USA, VA	5.2	5281	Contig	AASJJL000000000.1	GCA_012384695.1
	T131	Escherichia coli 0.2325	Turkey (Unknown Source) -	2000 | USA, VA	4.9	4933	Contig	AASIFY000000000.1	GCA_012362915.1
	T133	Escherichia coli LB_5274	Turkey (Yolk Sac) -	Sep-2018 | USA, NC	4.9	4947	Contig	AASEIU000000000.1	GCA_012339835.1
	T135	Escherichia coli MOD1-EC5247	Turkey (Fecal) -	Oct-2000 | USA, VA	5.2	5130	Contig	AASFWS000000000.1	GCA_012306855.1
	T136	Escherichia coli MOD1-EC5246	Turkey (Fecal) -	Oct-2000 | USA, VA	5.1	4984	Contig	AASFWZ000000000.1	GCA_012307135.1
	T142	Escherichia coli MOD1-EC5006	Turkey (Fecal) -	Oct-2000 | USA, VA	4.9	4851	Contig	NTPW00000000.1	GCF_002463965.1
	T144	Escherichia coli AVC35	Turkey (Unknown Source, Clinical-Mixed/Systemic Infection, APEC) O168:H28	Jul-2008 | Australia	5.2	5604	Contig	QOEF00000000.1	GCF_003318635.1
	T146	Escherichia coli AVC20	Turkey (Unknown Source, Clinical-Mixed/Systemic Infection, APEC) O2:H1	Feb-2008 | Australia	5.3	5597	Contig	QOFL00000000.1	GCF_003338365.1
	T147	Escherichia coli AVC11	Turkey (Unknown Source, Clinical-Digestive Infection, APEC) O2:H1	Nov-2007 | Australia	5.2	5518	Contig	QOGP00000000.1	GCF_003338975.1
	T148	Escherichia coli MOD1-EC3657	Turkey (Fecal) -	Jan-2014 | USA, PA	5.3	5154	Contig	AASYAQ000000000.1	GCA_012633185.1
	T149	Escherichia coli MOD1-EC3547	Turkey (Fecal) -	Oct-2014 | USA, MO	5	4897	Contig	AASYBD000000000.1	GCA_012633805.1
	T151	Escherichia coli APEC O78	Turkey (Lung, Clinical-Colibacillosis, APEC) O78:H-	-	4.8	4712	Complete Genome	NC_020163.1	GCA_000332755.1
	M1	Escherichia coli SWW33	Mouse (Cecum) -	| USA, Iowa	4.9	4712	Scaffold	NZ_AQFX00000000.1	GCF_000364305.1
	M2	Escherichia coli K02	Mouse (Intestinal Mucosa) -	2012 | USA	4.8	4715	Scaffold	NZ_JHPO00000000.1	GCF_000607285.1
	M3	Escherichia coli CUMT8	Mouse (Intestine) -	2007 | USA	4.7	4638	Contig	NZ_AJWV00000000.1	GCF_000264235.1
	M4	Escherichia coli MP1	Mouse (Fecal, Healthy, Commensal) -	-	4.8	4597	Contig	NZ_JEMI00000000.1	GCF_000576655.1
	M5	Escherichia coli Mt1B1	Mouse (GI Tract, Commensal) -	-	5.2	5278	Chromosome	CP028714.1	GCF_003052625.1
	M6	Escherichia coli NGF1	Mouse (GI Tract, Commensal) -	2014 | USA, MA	5	4956	Complete Genome	CP016007	GCF_001660585.1
	M7	Escherichia coli NC101	Mouse (Fecal, AIEC-like) -	-	5	4785	Contig	AEFA00000000.1	GCF_000179795.1
	M8	Escherichia coli MEc1	Mouse (Fecal) -	-	4.7	4599	Contig	UEYM00000000	GCA_900199625.1
	M9	Escherichia coli M8	Mouse (Unknown Source) -	Jul-2012 | Switzerland	5.3	5594	Complete Genome	CP019953	GCF_003586045.1
	M10	Escherichia coli KIC-1	Mouse (Mesenteric Lymph Nodes) -	1992 | Sweden	4.8	4731	Scaffold	LFKA00000000	GCF_001077865.1
	M11	Escherichia coli KIC-2	Mouse (Mesenteric Lymph Nodes) -	1992 | Sweden	4.9	4941	Contig	LFJZ00000000	GCF_001077875.1
	M12	Escherichia coli 73-89	Mouse (Cecal Epithelium, Clinical-Haemorrhage) -	1995 | Sweden	5.2	5191	Scaffold	LFJY00000000	GCF_001077945.1
	M13	Escherichia coli 46-4	Mouse (Cecal Contents, Clinical-Haemorrhage) -	1995 | Sweden	4.8	4726	Scaffold	LFJX00000000	GCF_001077935.1
	M14	Escherichia coli S1	Mouse (Fecal) -	-	4.7	4719	Complete Genome	CP010226.1	GCF_001901315.1
	M16	Escherichia coli M18	Mouse (Fecal) -	-	5.2	5166	Complete Genome	CP010219.1	GCA_001901185.1
	M17	Escherichia coli M15	Mouse (Fecal) -	-	5.3	5300	Complete Genome	CP010213.1	GCA_001901165.1
	M21	Escherichia coli M8	Mouse (Fecal) -	-	5	5031	Complete Genome	CP010191.1	GCA_001901085.1
	M24	Escherichia coli M1	Mouse (Fecal) -	-	5.1	5121	Complete Genome	CP010180.1	GCA_001901025.1
	M25	Escherichia coli NGF2	Mouse (GI Tract, Commensal) -	2014 | USA, MA	5	4950	Contig	LYXV00000000	GCF_001683595.1
	M27	Escherichia coli NGF4	Mouse (GI Tract, Commensal) -	2014 | USA, MA	5	4983	Scaffold	LYXX00000000	GCF_001683575.1
	M28	Escherichia coli atEC	Mouse (Fecal) -	Mar-2014 | South Korea, Seoul	5.2	-	Contig	LRBX00000000	GCF_001596865.1
	M30	Escherichia coli HM13	Mouse (Oral Swab, Commensal) -	2012 | UK	5	4986	Contig	SPPF00000000	GCF_004571115.1
	M31	Escherichia coli 1408270010	Mouse (Uterine Wall) -	2014 | USA, MA	5.3	5213	Contig	MBNW00000000	GCF_001692865.1
	M32	Escherichia coli 1512290008	Mouse (Blood) -	2015 | USA, MA	5.3	5178	Contig	MBNX00000000	GCF_001692805.1
	M33	Escherichia coli 1512290026	Mouse (Blood) -	2015 | USA, MA	5	4892	Contig	MBNY00000000	GCF_001692785.1
	M34	Escherichia coli 1409160003	Mouse (Rectal Swab) -	2014 | USA, MA	5.1	5041	Contig	MBNV00000000	GCF_001692795.1
	M35	Escherichia coli 1409150006	Mouse (Rectal Swab) -	2014 | USA, MA	5.3	5186	Contig	MBNU00000000	GCF_001692775.1
	M36	Escherichia coli tEC	Mouse (Fecal) -	Mar-2014 | South Korea, Seoul	4.7	4685	Contig	LRAB00000000	GCF_001596855.1
	M38	Escherichia coli MOD1-EC6191	Mouse (Rectum) -	Sep-2013 | USA, NY	4.9	4781	Contig	NTOR00000000	GCA_002463415.1
	M39	Escherichia coli MOD1-EC6186	Mouse (Fecal) -	Jun-2013 | USA, CA	5.1	4848	Contig	NNYH00000000	GCF_002544965.1
	M40	Escherichia coli MOD1-EC6244	Mouse (Trachea) -	Jul-1986 | USA, PA	5.1	4870	Contig	NMAR00000000	GCA_002535085.1
	M41	Escherichia coli MOD1-EC6242	Mouse (Cecum) -	May-1986 | USA, PA	5	4947	Contig	NTNW00000000	GCA_002464085.1
	M42	Escherichia coli MOD1-EC889	Mouse (Fecal) -	2002 | Mexico	5	5002	Contig	NJJR00000000	GCA_002465145.1
	M49	Escherichia coli NC101-PKS	Mouse (Fecal) -	2012 | USA, North Carolina	5	4809	Contig	QVAD00000000	GCA_003426975.1
	M50	Escherichia coli NC101-WT	Mouse (Fecal) -	2015 | USA, North Carolina	5	4835	Contig	QVAE00000000	GCA_003426985.1
	M51	Escherichia coli NM84_B9-29	Mouse (Colon/Cecum, Clinical-Colitis, Commensal) -	2016 | Canada, Toronto	4.8	4638	Contig	SSTH00000000	GCA_004801725.1
	M55	Escherichia coli PG20180060	Mouse (GI Tract) O16:H48	May-2018 | Canada	4.7	4649	Complete Genome	CP043199.1	GCA_008124285.1
	M60	Escherichia coli PG20180175	Mouse (GI Tract) O16:H48	Jan-2019 | Canada	4.8	4753	Complete Genome	CP043189.1	GCA_008124165.1
	M63	Escherichia coli PG20180171	Mouse (GI Tract) O16:H48	Jan-2019 | Canada	4.6	4519	Complete Genome	CP043185.1	GCA_008124105.1
	M64	Escherichia coli PG20180057	Mouse (GI Tract) O2:H6	May-2018 | Canada	5.1	5016	Complete Genome	CP043181.1	GCA_008124085.1
	M69	Escherichia coli PSU-0687	Mouse (Unknown Source) -	2012 | USA, NY	4.9	4812	Contig	AARYUA000000000	GCA_012207125.1
	M70	Escherichia coli PSU-0688	Mouse (Unknown Source) -	2012 | USA, NE	4.9	4813	Contig	AARYTM000000000	GCA_012207155.1
	M71	Escherichia coli PSU-0694	Mouse (Unknown Source) -	2012 | USA, CA	5.2	5054	Contig	AARYTR000000000	GCA_012207345.1
	M73	Escherichia coli strain 7.1447	Mouse (Unknown Source) -	2007 | USA, NY	4.8	4673	Contig	AASIIX000000000	GCA_012363355.1
	M74	Escherichia coli M8	Mouse (Fecal) -	-	4.8	4673	Contig	CP010191.1	GCA_012363355.1
	R1	Escherichia coli 20170221001	Rat (Fecal, Healthy, Commensal) O7:H7	Feb-2017 | USA	5.1	5003	Contig	SKFO00000000	GCA_004344825.1
	R2	Escherichia coli 1703020019	Rat (Fecal, Clinical) -	2018 | USA, MA	5.1	5178	Scaffold	QLVH00000000	GCF_007845725.1
	R3	Escherichia coli 1610280016	Rat (Fecal) -	2016 | USA, MA	5.6	5330	Scaffold	NHYO00000000	GCF_003301515.1
	R4	Escherichia coli 1610270008	Rat (Fecal) -	2016 | USA, MA	5.3	5232	Scaffold	NHYR00000000	GCF_003301475.1
	R6	Escherichia coli 1610260009	Rat (Fecal) -	2016 | USA, MA	5.1	5157	Scaffold	NHYS00000000	GCF_003300885.1
	R8	Escherichia coli 1610270009	Rat (Fecal) -	2016 | USA, MA	5.2	5342	Scaffold	NHYQ00000000	GCF_003300945.1
	R9	Escherichia coli E62	Rat (Fecal) -	2015 | China	4.9	5023	Complete Genome	CP022393.1	GCA_002220215.1
	R12	Escherichia coli E15	Rat (Fecal) -	2015 | China	5.2	5408	Scaffold	NJIQ00000000	GCF_002277075.1
	R13	Escherichia coli E3	Rat (Fecal) -	2015 | China	5.1	5180	Contig	NJIR00000000	GCF_002277105.1
	R14	Escherichia coli E27	Rat (Fecal) -	2015 | China	5	5154	Scaffold	NJIO00000000	GCF_002277045.1
	R15	Escherichia coli IMT38404	(Rattus rattus) Rat (Tissue Sample) -	2015 | Guinea	4.8	4764	Scaffold	PJMJ00000000	GCF_002928595.1
	R16	Escherichia coli IMT38406	(Rattus rattus) Rat (Tissue Sample) -	2015 | Guinea	4.7	4674	Scaffold	PJML00000000	GCF_002928655.1
	R17	Escherichia coli IMT38402	(Rattus norvegicus) Rat (Tissue Sample) -	2015 | Guinea	5.1	5013	Scaffold	PJMH00000000	GCF_002928605.1
	R18	Escherichia coli CFSAN092692	(Rattus norvegicus) Rat (Fecal) -	Nov-2018 | USA, IL	4.7	4703	Contig	1832299351	GCA_012454605.1
	R19	Escherichia coli CFSAN092694	(Rattus norvegicus) Rat (Fecal) -	Nov-2018 | USA, IL	4.9	4795	Contig	1832299352	GCA_012454645.1
	R20	Escherichia coli CFSAN092693	(Rattus norvegicus) Rat (Fecal) -	Nov-2018 | USA, IL	4.7	4595	Contig	1832100428	GCA_012400105.1
	R23	Escherichia coli CFSAN092688	(Rattus norvegicus) Rat (Fecal) -	Nov-2018 | USA, IL	4.8	4662	Contig	1832100414	GCA_012400145.1
	R24	Escherichia coli CFSAN092690	(Rattus norvegicus) Rat (Fecal) -	Nov-2018 | USA, IL	5	4910	Contig	1833559642	GCA_012624985.1
	R26	Escherichia coli CFSAN085907	(Rattus norvegicus) Rat (Fecal) -	May-2018 | USA, IL	4.8	4792	Contig	1831760604	GCA_012374395.1
	R27	Escherichia coli CFSAN085896	(Rattus norvegicus) Rat (Fecal) -	May-2018 | USA, IL	5	4982	Contig	1831760403	GCA_012370775.1
	R30	Escherichia coli CFSAN085874	(Rattus norvegicus) Rat (Fecal) -	May-2018 | USA, IL	4.9	4876	Contig	1831760606	GCA_012374615.1
	R32	Escherichia coli CFSAN085877	(Rattus norvegicus) Rat (Fecal) -	May-2018 | USA, IL	5.4	5522	Contig	1831610669	GCA_012338895.1
	R35	Escherichia coli CFSAN085886	(Rattus norvegicus) Rat (Fecal) -	Mar-2018 | USA, IL	5.2	5123	Contig	1831611072	GCA_012339575.1
	R36	Escherichia coli CFSAN085885	(Rattus norvegicus) Rat (Fecal) -	Mar-2018 | USA, IL	5.3	5344	Contig	1831611799	GCA_012339615.1
	R38	Escherichia coli CFSAN085881	(Rattus norvegicus) Rat (Fecal) -	Apr-2018 | USA, IL	5.2	5106	Contig	1831611950	GCA_012339735.1
	R41	Escherichia coli CFSAN085889	(Rattus norvegicus) Rat (Fecal) -	Mar-2018 | USA, IL	4.9	4904	Contig	1831611109	GCA_012339815.1
	R43	Escherichia coli CFSAN085901	(Rattus norvegicus) Rat (Fecal) -	May-2018 | USA, IL	5.2	5238	Contig	1831611699	GCA_012339845.1
	R48	Escherichia coli CFSAN085897	(Rattus norvegicus) Rat (Fecal) -	Mar-2018 | USA, IL	5	4906	Contig	1831612194	GCA_012339935.1
	R49	Escherichia coli CFSAN085898	(Rattus norvegicus) Rat (Fecal) -	Mar-2018 | USA, IL	5.1	5045	Contig	1831580773	GCA_012334505.1
	R50	Escherichia coli CFSAN085903	(Rattus norvegicus) Rat (Fecal) -	Apr-2018 | USA, IL	5.3	5256	Contig	1831613632	GCA_012339955.1
	R53	Escherichia coli CFSAN085884	(Rattus norvegicus) Rat (Fecal) -	Mar-2018 | USA, IL	4.8	4746	Contig	1831580778	GCA_012334425.1
	R56	Escherichia coli CFSAN085876	(Rattus norvegicus) Rat (Fecal) -	May-2018 | USA, IL	5	4958	Contig	1831604432	GCA_012339255.1
	R57	Escherichia coli CFSAN085894	(Rattus norvegicus) Rat (Fecal) -	Apr-2018 | USA, IL	5.1	5070	Contig	1831604597	GCA_012339455.1
	R59	Escherichia coli PSU-1703	Rat (Unknown Source) O10:H-	Jan-2018 | USA, CA	4.6	4494	Contig	AATOYS000000000.1	GCA_013014405.1
	R60	Escherichia coli PSU-1704	Rat (Unknown Source) O-:H19	Jan-2018 | USA, CA	4.8	4697	Contig	AATOXX000000000.1	GCA_013013995.1
	R61	Escherichia coli PSU-1765	Rat (Unknown Source) O83:H15	Jul-2018 | USA, MA	5	4921	Contig	AATOYO000000000.1	GCA_013014125.1
	R62	Escherichia coli PSU-1718	Rat (Unknown Source) O7:H7	Feb-2018 | USA, MA	5.1	5012	Contig	AATOXO000000000.1	GCA_013012765.1
	R63	Escherichia coli PSU-1714	Rat (Unknown Source) O4:H5	Feb-2018 | USA, MA	5.1	5041	Contig	AATOXS000000000.1	GCA_013013945.1
	R64	Escherichia coli PSU-1717	Rat (Unknown Source) O179:H8	Feb-2018 | USA, MA	4.8	4720	Contig	AATOXT000000000.1	GCA_013013965.1
	R65	Escherichia coli PSU-1720	Rat (Unknown Source) O-:H6	Feb-2018 | USA, MA	5.1	5063	Contig	AATOXW000000000.1	GCA_013014065.1
	R66	Escherichia coli PSU-1708	Rat (Unknown Source) O179:H8	Jan-2018 | USA, MA	4.9	4744	Contig	AATOXQ000000000.1	GCA_013012745.1
	R67	Escherichia coli PSU-1713	Rat (Unknown Source) O166:H6	Feb-2018 | USA, MA	5.1	5121	Contig	AATOXR000000000.1	GCA_013012665.1
	D4	Escherichia coli PairA_ch_1	Canine (Fecal, Commensal) -	2014 | Denmark	5.1	5206	Scaffold	PXVZ00000000	GCF_003024305.1
	D5	Escherichia coli PairA_ch_2	Canine (Fecal, Commensal) -	2015 | Denmark	5.1	5289	Scaffold	PXVX00000000	GCF_003024315.1
	D6	Escherichia coli PairB_ch_1	Canine (Fecal, Commensal) -	2014 | Denmark	5.2	5413	Scaffold	PXWA00000000	GCF_003024395.1
	D7	Escherichia coli PairB_ch_2	Canine (Fecal, Commensal) -	2015 | Denmark	5.2	5420	Scaffold	PXVW00000000	GCF_003024295.1
	D11	Escherichia coli D5	Dog (Fecal) -	-	5	5014	Complete Genome	CP010145.1	GCA_001900675.1
	D12	Escherichia coli D4	Dog (Fecal) -	-	4.9	4906	Complete Genome	CP010143.1	GCA_001900655.1
	D13	Escherichia coli D3	Dog (Fecal) -	-	5.2	5271	Complete Genome	CP010140.1	GCA_001900635.1
	D16	Escherichia coli D8	Dog (Fecal) -	-	5.1	5058	Complete Genome	CP010151.1	GCA_001900395.1
	D17	Escherichia coli D7	Dog (Fecal) -	-	4.8	4755	Complete Genome	CP010150.1	GCA_001900375.1
	D18	Escherichia coli D72	Dog (Unknown Source) -	Jan-2020 | Switzerland	5	4812	Complete Genome	JAANCU000000000.1	GCA_011603175.1
	D19	Escherichia coli T28R	Dog (Fecal) -	Aug-2019 | China, Henan	5	4900	Complete Genome	CP049353.1	GCA_011492885.1
	D21	Escherichia coli K19CRE38	Dog (Unknown Source) -	Mar-2019 | South Korea, Seoul	4.9	4693	Scaffold	JAANTD000000000.1	GCA_011291795.1
	D22	Escherichia coli pK19EC149	Dog (Unknown Source) -	May-2019 | South Korea, Seoul	4.7	4597	Chromosome	CP050289.1	GCA_011765445.1
	D23	Escherichia coli strain 4	Dog (Fecal) -	Feb-2016 | China, Shanxi	5.1	4976	Scaffold	QUON00000000	GCA_005721015.1
	D24	Escherichia coli AR24.2b	Dog (Rectal Swab, Clinical) -	May-2018 | Switzerland, Bern	4.7	4543	Complete Genome	CP035944.1	GCA_005484365.1
	D28	Escherichia coli EC-H	Dog (Rectal Swab, Healthy, Commensal) -	Nov-2016 | Brazil, Sao Paolo	5.3	5521	Contig	NELV00000000	GCF_002133405.1
	D29	Escherichia coli IHIT23725	Dog (Fecal, Clinical-Enteritis) -	Sep-2013 | Germany	4.8	4825	Scaffold	MAML00000000	GCF_003336995.1
	D30	Escherichia coli IHIT23707	Dog (Urine, Clinical-Cystitis) -	Aug-2013 | Italy	5	4932	Contig	MAMK00000000	GCF_003337065.1
	D33	Escherichia coli RM14715	Dog (Fecal, Clinical, STEC) -	Jun-2011 |	4.8	5062	Complete Genome	CP027104.1	GCA_003044015.1
	D35	Escherichia coli RM14721	Dog (Fecal, Clinical, STEC) -	Jun-2011 |	4.7	4990	Complete Genome	CP027105.1	GCA_003013205.1
	D36	Escherichia coli H1CD1_t2	Dog (Unknown Source) -	Jan-2020 | Switzerland	5	4807	Contig	JAANCQ000000000.1	GCA_011603225.1
	D37	Escherichia coli E597	Dog (Fecal) -	Feb-2019 | South Korea	5.2	4899	Complete Genome	NZ_CP049197.1	GCA_011045275.1
	D38	Escherichia coli E118	Dog (Fecal) -	Feb-2019 | South Korea	5.3	5032	Complete Genome	NZ_CP049196.1	GCA_011045255.1
	D61	Escherichia coli M34	Dog (Fecal, Clinical-Enteritis) -	Nov-2018 | China, Guangdong	5.7	5270	Scaffold	WJFZ00000000.1	GCF_009647995.1
	D67	Escherichia coli CL38	Dog (Fecal, Clinical-Parvovirus Infection) -	Nov-2018 | China, Guangdong	4.5	4267	Scaffold	WJGH00000000.1	GCF_009648115.1
	D68	Escherichia coli AR216.2b	Dog (Rectal Swab) O-:H9	Jul-2017 | Switzerland, Zurich	5.1	5063	Complete Genome	NZ_CP043942.1	GCF_008632575.1
	D69	Escherichia coli AR202.2	Dog (Rectal Swab) O-:H9	Jun-2018 | Switzerland, Zurich	5.1	5065	Complete Genome	NZ_CP043946.1	GCF_008632555.1
	D74	Escherichia coli ESC0198	Dog (Unknown Source) -	| USA, MA	4.9	4816	Contig	DABDHM000000000.1	GCA_012773135.1
	D76	Escherichia coli Ec56AC1	Dog (Rectal Swab, Healthy, Commensal) -	Nov-2012 | Brazil	5	5240	Contig	MUZO00000000.1	GCF_002155125.1
	D77	Escherichia coli PSU-0608	Dog (Unknown Source) -	1999 | USA, MN	5	4828	Contig	AARZGX000000000.1	GCA_012211945.1
	D79	Escherichia coli PSU-0610	Dog (Unknown Source) -	1999 | USA, MN	4.9	4752	Contig	AARZGU000000000.1	GCA_012211905.1
	D80	Escherichia coli PSU-0585	Dog (Unknown Source) -	2018 | USA, TX	5	4904	Contig	AARZLW000000000.1	GCA_012213965.1
	D84	Escherichia coli PSU-0505	Dog (Unknown Source) -	2000 | USA, PA	5.1	4952	Contig	AARZYB000000000.1	GCA_012219325.1
	D85	Escherichia coli ECOL-17-VL-LA-ND-0028	Dog (Urine) -	Aug-2017 | USA, ND	4.9	4730	Contig	AASBNP000000000.1	GCA_012260925.1
	D86	Escherichia coli ECOL-17-VL-NY-NJ-0002	Dog (Lung) -	Apr-2017 | USA, NJ	5.2	5091	Contig	AASBTS000000000.1	GCA_012262115.1
	D89	Escherichia coli 648	Dog (Anal Swab) -	May-2015 | China, Shandong	5.4	5315	Scaffold	NZ_MOJT00000000.1	GCF_001893535.1
	D93	Escherichia coli 601	Dog (Anal Swab) -	Aug-2015 | China, Shandong	5.3	5318	Scaffold	MOJP00000000.1	GCF_001893525.1
	D102	Escherichia coli 116	Dog (Anal Swab) -	Feb-2015 | China, Shandong	4.8	4812	Scaffold	MOJG00000000.1	GCF_001893465.1
	D103	Escherichia coli PSU-0607	Dog (Unknown Source) -	1999 | USA, MN	4.8	4614	Contig	AARZGY000000000.1	GCA_012211965.1
	D106	Escherichia coli PSU-0609	Dog (Unknown Source) -	1999 | USA, MN	5	4778	Contig	AARZGW000000000.1	GCA_012211925.1
	D109	Escherichia coli GER_MD07_1505_Eco_014	Dog (Fecal) -	May-2015 | Germany	5.2	5451	Contig	PUTD00000000.1	GCF_003322615.1
	D110	Escherichia coli GER_MD01_1505_Eco_009	Dog (Fecal) -	May-2015 | Germany	4.9	5259	Contig	PUTI00000000.1	GCF_003322675.1
	D112	Escherichia coli GER_MD11_1505_Eco_042	Dog (Fecal) -	May-2015 | Germany	5.1	5388	Contig	PUSE00000000.1	GCF_003322335.1
	D113	Escherichia coli GER_MD02_1505_Eco_040	Dog (Fecal) -	May-2015 | Germany	4.8	5090	Contig	PUSG00000000.1	GCF_003322995.1
	D115	Escherichia coli GER_MD14_1505_Eco_038	Dog (Fecal) -	May-2015 | Germany	5.3	5637	Contig	PUSI00000000.1	GCF_003323025.1
	D116	Escherichia coli GER_MD15_1507_Eco_052	Dog (Fecal) -	Jul-2015 | Germany	4.8	4969	Contig	PURV00000000.1	GCF_003322155.1
	D117	Escherichia coli AFG_SD06_1510_Eco_096	Dog (Fecal) -	Oct-2015 | Afghanistan	4.8	4960	Contig	PUQN00000000.1	GCF_003321635.1
	D118	Escherichia coli AFG_SD04_1510_Eco_094	Dog (Fecal) -	Oct-2015 | Afghanistan	5	5238	Contig	PUQP00000000.1	GCF_003321765.1
	D120	Escherichia coli GER_CD72_1507_Eco_082	Dog (Fecal) -	Jul-2015 | Germany	5.1	5474	Contig	PUQT00000000.1	GCF_003321725.1
	D124	Escherichia coli KOS_SD04_1507_Eco_073	Dog (Fecal) -	Jul-2015 | Kosovo	5	5293	Contig	PURB00000000.1	GCF_003321845.1
	D125	Escherichia coli KOS_DS02_1507_Eco_071	Dog (Fecal) -	Jul-2015 | Kosovo	4.9	5163	Contig	PURC00000000.1	GCF_003321865.1
	D126	Escherichia coli KOS_DS01_1507_Eco_070	Dog (Fecal) -	Jul-2015 | Kosovo	4.8	5026	Contig	PURD00000000.1	GCF_003321835.1
	D127	Escherichia coli UKR_MD01_1506_Eco_069	Dog (Fecal) -	Jun-2015 | Ukraine	5.2	5569	Contig	PURE00000000.1	GCF_003321915.1
	D128	Escherichia coli GER_MD67_1606_Eco_100	Dog (Fecal) -	Jun-2016 | Germany	5	5234	Contig	PUQJ00000000.1	GCF_003321575.1
	D129	Escherichia coli GER_MD90_1604_Eco_099	Dog (Fecal) -	Apr-2016 | Germany	5.1	5292	Contig	PUQK00000000.1	GCF_003321585.1
	D130	Escherichia coli AFG_SD08_1510_Eco_098	Dog (Fecal) -	Oct-2015 | Afghanistan	4.6	4879	Contig	PUQL00000000.1	GCF_003321665.1
	D156	Escherichia coli 51008369SK1	Dog (Wound Liquid, Clinical) -	2018 | Switzerland, Zurich	5.2	5496	Complete Genome	CP029973.1	GCF_003254065.1
	D131	Escherichia coli UK_Dog_Liverpool	Dog (Wound, Clinical) -	Dec-2016 | UK, London	5.1	5363	Complete Genome	CP031653.1	GCF_003413625.1
	D132	Escherichia coli AZ_TG78624	Dog (Unknown Source) -	2015 | USA, AZ	5.2	5074	Contig	AATFXZ000000000.1	GCA_012777235.1
	D133	Escherichia coli R7AC	Dog (Fecal, Clinical-Pyoderma) -	2008 | Denmark, Copenhagen	5.3	5407	Scaffold	LAZA00000000.1	GCF_001937255.1
	D135	Escherichia coli PSU-0396	Dog (Unknown Source) -	2002 | USA, PA	5	4958	Contig	AASAXE000000000.1	GCA_012250425.1
	D136	Escherichia coli PSU-0457	Dog (Unknown Source) -	2002 | USA, PA	5.1	5022	Contig	AASAYQ000000000.1	GCA_012251905.1
	D141	Escherichia coli ECOL-18-VL-LA-PA-Ryan-0026	Dog (Tracheal Wash) -	Jul-2018 | USA, PA	5.1	5044	Complete Genome	NZ_CP041392.1	GCF_007012305.1
	D142	Escherichia coli PT109	Dog (Fecal, Clinical-Multiple Infections) -	Nov-2018 | Portugal, Lisbon	5	4848	Complete Genome	NZ_CP041031.1	GCF_009761715.1
	D146	Escherichia coli MF3	Dog (Fecal, Clinical-Coronavirus Infection) -	Nov-2018 | China, Guangdong	5.1	5009	Scaffold	WJGT00000000.1	GCA_009648245.1
	D150	Escherichia coli ECOL-19-VL-LA-KY-0002	Dog (Fecal) -	Jan-2019 | USA, KY	5	5004	Contig	AASODS000000000.1	GCA_012455165.1
	D151	Escherichia coli ECOL-19-VL-LA-KY-0012	Dog (Fecal) -	Mar-2019 | USA, KY	4.8	4628	Contig	AASMLP000000000.1	GCA_012430645.1
	D152	Escherichia coli ECOL-18-VL-LA-KY-0019	Dog (Fecal) -	May-2018 | USA, KY	5.3	5324	Contig	AATPCP000000000.1	GCA_013040125.1
	D153	Escherichia coli ECOL-18-VL-LA-KY-0018	Dog (Intestine) -	May-2018 | USA, KY	4.9	4864	Contig	AATPCM000000000.1	GCA_013040745.1
	D154	Escherichia coli ECOL-18-VL-LA-KY-0016	Dog (Fecal) -	Apr-2018 | USA, KY	4.7	4669	Contig	AATPDW000000000.1	GCA_013041555.1
	D155	Escherichia coli ECOL-19-VL-LA-KY-0038	Dog (Fecal) O4:H5	Oct-2019 | USA, KY	5.3	5115	Contig	AATMTY000000000.1	GCA_012914845.1
	C2	Escherichia coli IHIT21851	Cat (Fecal, Clinical-Enteritis) -	Jan-2013 | Germany	5.1	5118	Contig	MAMI00000000	GCF_003337035.1
	C3	Escherichia coli C17	Cat (Unknown Source) -	Jan-2020 | Switzerland	5.1	4802	Contig	JAANCW000000000.1	GCF_011603085.1
	C6	Escherichia coli MOD1-EC7008	Cat (Lung) -	Sep-2007 | USA, CA	5.1	4928	Contig	NMNC00000000.1	GCF_002467895.1
	C7	Escherichia coli PN11	Cat (Unknown Source) -	2015 | Thailand, Phitsanulok	5.2	5242	Contig	RKLL00000000.1	GCF_003830865.1
	C8	Escherichia coli PN10	Cat (Unknown Source) -	2015 | Thailand, Phitsanulok	5	4942	Contig	RKLM00000000.1	GCF_003830935.1
	C9	Escherichia coli Ec39590	Cat (Rectal Swab, Healthy, Commensal) -	2015 | France	5.4	5626	Contig	NBSF00000000.1	GCF_002207985.2
	C10	Escherichia coli CD306	Cat (Unknown Source, ExPEC) -	2002 | USA, NY	5.2	5248	Complete Genome	CP013831.1	GCF_001513615.1
	C11	Escherichia coli CRE-19-VL-LA-PA-Ryan-0016	Cat (Rectal Swab, Clinical) -	2019 | USA, PA	5	4842	Contig	AASWEV000000000.1	GCA_012605815.1
	C13	Escherichia coli CRE-19-VL-LA-PA-Ryan-0023	Cat (Rectal Swab, Clinical) -	2019 | USA, PA	5.2	5076	Contig	AASWYB000000000.1	GCA_012616865.1
	C14	Escherichia coli CRE-19-VL-LA-PA-Ryan-0036	Cat (Rectal Swab, Clinical) -	2019 | USA, PA	5.1	4999	Contig	AASWYG000000000.1	GCA_012617025.1
	C15	Escherichia coli NYVetLIRN-196	Cat (Fecal) -	Sep-2019 | USA, NJ	5.3	5322	Contig	AASXJX000000000.1	GCA_012623165.1
	C17	Escherichia coli ECOL-19-VL-LA-CO-800.311x1	Cat (Fecal, Clinical) -	May-2019 | USA, CO	4.9	4836	Contig	AASHIE000000000.1	GCA_012343295.1
	C18	Escherichia coli ECOL-19-VL-LA-CO-800.311x2	Cat (Fecal, Clinical) -	May-2019 | USA, CO	5.2	5187	Contig	AASHIK000000000.1	GCA_012342685.1
	C20	Escherichia coli AG19-0173	Cat (Small Intestine) -	2018 | USA, OH	5.4	5521	Contig	AASDWS000000000.1	GCA_012359375.1
	C29	Escherichia coli MOD1-EC5895	Cat (Urine) -	Jul-1985 | USA, CA	5.2	5084	Contig	NNZH00000000.1	GCF_002547315.1
	C31	Escherichia coli MOD1-EC5939	Cat (Fecal) -	Oct-1985 | USA, FL	4.8	4604	Contig	NMHI00000000.1	GCF_002544725.1
	C32	Escherichia coli MOD1-EC5941	Cat (Fecal) -	Oct-1985 | USA, FL	5.1	4913	Contig	NMHG00000000.1	GCF_002544635.1
	C33	Escherichia coli MOD1-EC5819	Cat (Heart) -	Oct-1983 | USA, FL	4.7	4594	Contig	NOBV00000000.1	GCF_002549355.1
	C34	Escherichia coli MOD1-EC6200	Cat (Fecal) -	Dec-2013 | USA, CO	4.9	4798	Contig	NTOM00000000.1	GCF_002463335.1
	C35	Escherichia coli MOD1-EC5196	Cat (Urine) -	Jul-1985 | USA, CA	5.1	4964	Contig	NLQY00000000.1	GCF_002231695.1
	C39	Escherichia coli OH-18-7018-4	Cat (Fecal) -	2018 | USA, OH	4.8	4660	Contig	AARZMM000000000.1	GCA_012214715.1
	C41	Escherichia coli ECOL-17-VL-SD-NC-0028	Cat (Urine) -	Jul-2017 | USA, NC	5.2	5037	Contig	AARZPZ000000000.1	GCA_012211505.1
	C42	Escherichia coli NYVetLIRN-54	Cat (Fecal) -	Jan-2018 | USA, FL	4.8	4658	Contig	AASBMZ000000000.1	GCA_012259185.1
	C44	Escherichia coli ICBECG4	Cat (Fecal) -	Feb-2017 | Brazil, Sao Vicente	5.2	5322	Contig	PEDR00000000.1	GCF_002736745.1
	C45	Escherichia coli ICBECG2	Cat (Fecal) -	Feb-2017 | Brazil, Sao Vicente	5.3	5595	Contig	PEDQ00000000.1	GCF_002736735.1
	C47	Escherichia coli MF1	Cat (Fecal, Clinical-Trichomonas Infection) -	Nov-2018 | China, Guangdong	5	4871	Scaffold	WJGU00000000.1	GCA_009648275.1
	C48	Escherichia coli CRE-19-VL-LV-PA-Ryan_0074	Cat (Fecal) O89:H9	Dec-2019 | USA, PA	5	4890	Contig	AATMQO000000000.1	GCA_012912345.1
	C49	Escherichia coli 12.2482	Cat (Unknown Source) -	2012 | USA, PA	4.8	4691	Contig	AATKIU000000000.1	GCA_012860955.1
	C52	Escherichia coli 85.2099	Cat (Unknown Source) -	1985 | USA, FL	4.9	4712	Contig	AATKCM000000000.1	GCA_012853195.1
	C58	Escherichia coli 85.0946	Cat (Unknown Source) -	1985 | USA, FL	4.9	4764	Contig	AATMFS000000000.1	GCA_012902525.1
	C59	Escherichia coli 85.0454	Cat (Unknown Source) -	1985 | USA, FL	5.1	5042	Contig	AATMYT000000000.1	GCA_012917505.1
	C60	Escherichia coli 84.0625	Cat (Unknown Source) -	1984 | USA, FL	5.2	5082	Contig	AATMYQ000000000.1	GCA_012917325.1
	C61	Escherichia coli 84.0621	Cat (Unknown Source) -	1984 | USA, FL	5.1	4978	Contig	AATJZR000000000.1	GCA_012850315.1
	C63	Escherichia coli 10.1153	Cat (Unknown Source) -	2010 | USA, NH	5	4780	Contig	AATJUE000000000.1	GCA_012846335.1
	C64	Escherichia coli 8.0201	Cat (Unknown Source) -	2008 | USA, CA	5.1	4888	Contig	AATJWB000000000.1	GCA_012846355.1
	C66	Escherichia coli 7.3595	Cat (Unknown Source) -	2007 | USA, CA	5.1	4898	Contig	AATJVE000000000.1	GCA_012846915.1
	C68	Escherichia coli 49_S7	Cat (Nasal Specimen) -	2014 | Netherlands	5.2	5062	Contig	DABFRU000000000.1	GCA_012919345.1
	C69	Escherichia coli 69_S57	Cat (Urine) -	2014 | Czech Republic	4.9	4750	Contig	DABEYF000000000.1	GCA_012872695.1
	C71	Escherichia coli 50_S19	Cat (Urine) -	2014 | France	5.3	5063	Contig	DABFGS000000000.1	GCA_012877355.1
	C72	Escherichia coli 17_S3	Cat (Urine) -	2013 | Czech Republic	5.4	5309	Contig	DABFGT000000000.1	GCA_012877415.1
	O1	Escherichia coli 4.0967	Rabbit (Unknown Source, STEC) O145:H2	-	5.9	6149	Contig	NZ_AFAA00000000.2	GCF_000194495.1
	O2	Escherichia coli 3.2608	Horse (Unknown Source, STEC) O103:H2	-	5.5	5622	Contig	NZ_AEZS00000000.2	GCF_000215205.1
	O5	Escherichia coli AG19-0187	Goat (Fecal) -	2017 | USA, OH	5.7	5728	Contig	AARGNJ000000000	GCA_011948685.1
	O6	Escherichia coli ED444	Pigeon (Fecal, Healthy, Commensal, VTEC) O128:H2	2000 | Italy	5.5	5830	Contig	FBUT00000000	GCA_900016135.1
	O7	Escherichia coli ED366	Pigeon (Fecal, Healthy, Commensal, VTEC) ONT:H2	1997 | Italy	5.5	5896	Contig	FBUX00000000	GCA_900016085.1
	O9	Escherichia coli ED430	Pigeon (Fecal, Healthy, Commensal, VTEC) O45:H2	2000 | Italy	5.4	5672	Contig	FBUU00000000	GCA_900016115.1
	O10	Escherichia coli ED361	Pigeon (Fecal, Healthy, Commensal, VTEC) O75:H2	1997 | Italy	5.6	6043	Contig	FBVF00000000	GCA_900016075.1
	O11	Escherichia coli ED377	Pigeon (Fecal, Healthy, Commensal, VTEC) O4:H2	1997 | Italy	5.4	5758	Contig	FBUZ00000000	GCA_900016095.1
	O18	Escherichia coli 1408220042	Rhesus Macaque (Rectal Swab) -	2014 | USA, MA	5.3	5704	Contig	NHYY00000000	GCF_003288975.1
	O21	Escherichia coli 1608190009	Rhesus Macaque (Rectal Swab) -	2016 | USA, MA	4.8	5080	Contig	NHYX00000000	GCF_003288965.1
	O27	Escherichia coli HT2012095	Marmot (Intestine) -	2012 | China	5.3	5253	Scaffold	JZQU00000000.1	GCF_002972615.1
	O29	Escherichia coli 2017033101	Hedgehog (Fecal, Healthy, Commensal) O2:H1	Mar-2017 | USA	5.3	5396	Contig	SKFN00000000	GCA_004344875.1
	O30	Escherichia coli 2018040301	Guinea Pig (Fecal, Clinical-Enterotoxic Shock) O8:H-	Apr-2018 | USA	5	4967	Contig	SKFL00000000	GCA_004344835.1
	O31	Escherichia coli 20170317001	Hedgehog (Fecal, Healthy, Commensal) O6:H+	Mar-2017 | USA	5.1	4874	Contig	SKFM00000000	GCA_004344805.1
	O32	Escherichia coli RM10410	Crow (Cloacal Swab, STEC) -	| USA, CA	5.2	5240	Complete Genome	CP042350.1	GCA_008065455.1
	O33	Escherichia coli RM9088	Crow (Cloacal Swab, STEC) -	Apr-2009 | USA, CA	5.5	5625	Complete Genome	CP042298.1	GCA_008065435.1
	O34	Escherichia coli 15.TR.026_OXA	Yellow-Legged Gull (Unknown Source) -	Jan-2015 | Turkey, Kadikoy	5.3	5453	Complete Genome	CP032145.1	GCA_008807655.1
	O36	Escherichia coli AMSCJX02	Giant Panda (Fecal) -	| China, Sichuan	5.3	5656	Complete Genome	CP031105.1	GCA_003336405.1
	O40	Escherichia coli CLR8	Seagull (Fecal) -	Oct-2017 | Japan, Bekkaicho	5.2	5179	Scaffold	VIRX00000000	GCF_006874515.1
	O41	Escherichia coli A1_136	Gull (Fecal) -	Jun-2016 | USA, AK	5.3	5246	Complete Genome	CP040390.1	GCA_005886035.1
	O42	Escherichia coli A1_181	Gull (Fecal) -	Aug-2016 | USA, AK	5.2	5184	Complete Genome	CP040067.1	GCA_006352265.1
	O43	Escherichia coli A1_180	Gull (Fecal) -	Aug-2016 | USA, AK	5.4	5420	Chromosome	CP040381.1	GCA_006937215.1
	O44	Escherichia coli HN1-26	Duck (Unknown Source) -	Nov-2018 | China, Zhejiang	5.2	5120	Contig	VXKY00000000	GCF_008693295.1
	O45	Escherichia coli PapM-36-2	Guinea Baboon (Fecal) -	2016 | Gambia	4.9	4640	Complete Genome	CP050646.1	GCA_012044775.1
	O47	Escherichia coli PapRG-04-4	Guinea Baboon (Fecal) -	2016 | Gambia	5.6	5405	Complete Genome	CP049201.1	GCA_011045215.1
	O49	Escherichia coli PapRG-06-3	Guinea Baboon (Fecal) -	2016 | Gambia	4.7	4468	Complete Genome	CP048604.1	GCA_010669005.1
	O50	Escherichia coli ChlosBP-23-1	Green Monkey (Fecal) -	2016 | Gambia	4.8	4546	Complete Genome	CP048603.1	GCA_010668985.1
	O51	Escherichia coli HKUOPY1	Giant Panda (Fecal) -	Sep-2013 | China, HK	4.8	4942	Complete Genome	CP019961.1	GCA_003031225.1
	O73	Escherichia coli A18	Vampire Bat (Fecal, Healthy, Commensal) -	2000 | Mexico	4.6	4523	Chromosome	CP012781.1	GCA_003665515.1
	O74	Escherichia coli O78	Forest Musk Deer (Unknown Source) -	Oct-2015 | China	5.4	5493	Scaffold	LRPA00000000	GCF_001550005.1
	O75	Escherichia coli LS4	Yak (Unknown Source) -	Mar-2015 | China, LaSa	5.3	5562	Complete Genome	CP024717.1	GCA_002764015.1
	O76	Escherichia coli NQ3	Yak (Unknown Source) -	Mar-2015 | China, NaQu	5.3	5562	Complete Genome	CP024720.1	GCA_002763995.1
	O78	Escherichia coli ZSE5	Fish (Unknown Source) -	2017 | China, Guangzhou	5.4	5667	Contig	PSNI00000000	GCF_002930285.1
	O81	Escherichia coli STEC299	Marmot (Fecal, STEC) O102:H18	2015 | China, Qinghai	5.2	5405	Complete Genome	CP022279.1	GCA_002863845.1
	O82	Escherichia coli MOD1-ECOR29	Kangaroo Rat (Unknown Source) -	| USA, NV	4.9	5176	Contig	QOXO00000000	GCA_003334005.1
	O86	Escherichia coli MOD1-EC901	Coyote (Fecal) -	2002 | Mexico	4.7	4568	Contig	NJJK00000000.1	GCF_002465625.1
	O92	Escherichia coli CFSAN074419	Coyote (Unknown Source) -	2011 | USA, CA	4.9	4850	Contig	AASBYE000000000.1	GCA_012266785.1
	O94	Escherichia coli MOD1-EC5388	Canada Goose (Fecal) -	Oct-2013 | USA, CO	5.1	5096	Contig	AASASA000000000.1	GCA_012247265.1
	O97	Escherichia coli MOD1-EC5425	Canada Goose (Fecal) -	Nov-1992 | USA, NY	4.9	4731	Contig	AASCCA000000000.1	GCA_012265745.1
	O102	Escherichia coli MOD1-EC5279	Canada Goose (Fecal) -	Jan-2001 | USA, WI	4.9	4752	Contig	NOEY00000000.1	GCF_002474755.1
	O103	Escherichia coli MOD1-EC5280	Canada Goose (Fecal) -	Jan-2001 | USA, WI	5.3	5139	Contig	NOEX00000000.1	GCF_002474725.1
	O106	Escherichia coli MOD1-EC5463	Canada Goose (Fecal) -	Jun-1993 | USA, NY	5	4907	Contig	NLOX00000000.1	GCF_002230545.1
	O107	Escherichia coli MOD1-EC5466	Canada Goose (Fecal) -	Jun-1993 | USA, NY	4.7	4511	Contig	NLOU00000000.1	GCF_002230485.1
	O109	Escherichia coli MOD1-EC5464	Canada Goose (Fecal) -	Jun-1993 | USA, NY	4.9	4804	Contig	NLOW00000000.1	GCF_002230595.1
	O110	Escherichia coli MOD1-EC5465	Canada Goose (Fecal) -	Jun-1993 | USA, NY	4.8	4601	Contig	NLOV00000000.1	GCF_002230535.1
	O111	Escherichia coli PSUO103	White-Tailed Deer (Fecal, Clinical-Diarrhea, STEC) -	Jun-2012 | USA	5.5	5673	Complete Genome	NZ_CP014752.1	GCF_002215155.1
	O112	Escherichia coli Al Ain	Camel (Fecal, STEC) O157:H-	Apr-2018 | United Arab Emirates, Abu Dhabi	5.4	5534	Complete Genome	NZ_CP043539.1	GCF_008462425.1
	O113	Escherichia coli Santai	Duck (Rectum, Healthy, Commensal) O157:H16	Aug-2011 | China, Sichuan	5.1	4864	Complete Genome	NZ_CP007592.1	GCF_000827105.1
	O114	Escherichia coli Sanji	Pheasant (Duodenum) -	Oct-2011 | China	5.4	5286	Complete Genome	NZ_CP011061.1	GCA_001610755.1
	O115	Escherichia coli PAR	Cockatoo (Fecal) -	| China	4.9	4630	Complete Genome	NZ_CP012379.1	GCF_002237305.1
	O116	Escherichia coli L73	Goose (Anal Swab) -	Nov-2017 | China, Jiangsu	5	4892	Complete Genome	NZ_CP033378.1	GCF_003711005.1
	O117	Escherichia coli LD22-1	Deer (Fecal) -	Aug-2018 | China, Dafeng	5.2	4992	Complete Genome	NZ_CP047876.1	GCF_009913415.1
	O118	Escherichia coli LD26-1	Deer (Fecal) -	Aug-2018 | China, Dafeng	5.2	4987	Complete Genome	NZ_CP047665.1	GCF_009909485.1
	O120	Escherichia coli LD27-1	Deer (Fecal) -	Aug-2018 | China, Dafeng	4.7	4551	Complete Genome	NZ_CP047594.1	GCF_009905355.1
	O121	Escherichia coli WB61	Roadside Hawk (Unknown Source, Commensal) -	Jan-2013 |	4.7	4446	Complete Genome	NZ_CP020025.1	GCF_002966755.1
	O122	Escherichia coli LD39-1	Deer (Fecal) -	Aug-2018 | China, Dafeng	5.1	4924	Complete Genome	NZ_CP047658.1	GCF_009909465.1
	O123	Escherichia coli BE2-5	Egret (Fecal) -	Apr-2015 | China, Chengdu	4.8	4609	Complete Genome	NZ_CP032986.1	GCF_003667385.1
	O124	Escherichia coli CFSAN026808	Raccoon (Unknown Source) O153:H-	1999 | USA	5.2	5367	Scaffold	LHCS00000000.1	GCF_001262935.1
	O125	Escherichia coli W113.1	Horse (Fecal, Healthy, Commensal) -	Oct-2017 | Canada, ON	4.9	4823	Contig	JAAOWJ000000000.1	GCF_011601165.1
	O126	Escherichia coli PSU-0606	Whitetail Deer (Unknown Source) -	1999 | USA, PA	4.9	4779	Contig	AARZGV000000000.1	GCA_012211885.1
	O127	Escherichia coli PSU-0005	Whitetail Deer (Unknown Source) -	2002 | USA, NE	5.3	5322	Contig	AASQFA000000000.1	GCA_012488985.1
	O128	Escherichia coli AZ_TG78596	Whitetail Deer (Unknown Source) -	2015 | USA, AZ	4.7	4470	Contig	AATGAL000000000.1	GCA_012778485.1
	O129	Escherichia coli AZ_TG78592	Mule Deer (Unknown Source) -	2015 | USA, AZ	5.3	5170	Contig	AATGAQ000000000.1	GCA_012776515.1
	O130	Escherichia coli CFSAN026843	Deer (Unknown Source) -	1999 | USA, KS	5.4	5608	Contig	LGZN00000000.1	GCF_001191045.1
	O133	Escherichia coli MOD1-EC5406	Whitetail Deer (Intestine) -	Mar-2006 | USA, VA	5.2	5178	Contig	AASASL000000000.1	GCA_012246545.1
	O134	Escherichia coli MOD1-EC5412	Whitetail Deer (Intestine) -	Mar-2006 | USA, VA	4.8	4595	Contig	AASCBA000000000.1	GCA_012266865.1
	O135	Escherichia coli MOD1-EC6848	Calamain Deer (Rectum) -	Jul-1996 | USA, CA	4.9	4761	Contig	NOQK00000000.1	GCF_002520605.1
	O137	Escherichia coli DV60u	Red Deer (Recto-anal Mucosal Swab, STEC) O121:H19	May-2014 | New Zealand, Manawatu	5.2	5721	Scaffold	PELH00000000.1	GCF_002915115.1
	O139	Escherichia coli 256	Deer (Fecal, STEC) -	2015 | Finland	5.5	5547	Contig	MPGT00000000.1	GCF_001902735.1
	O140	Escherichia coli 117	Deer (Fecal, STEC) -	2015 | Finland	5.4	5401	Contig	MPGS00000000.1	GCF_001902685.1
	O141	Escherichia coli 113	Deer (Fecal, STEC) -	2015 | Finland	6.2	6176	Contig	MPGP00000000.1	GCF_001902665.1
	O142	Escherichia coli 453	Deer (Fecal, STEC) -	2015 | Finland	5.8	5895	Contig	MPGR00000000.1	GCF_001902675.1
	O143	Escherichia coli 16309	Yezo Sika Deer (Fecal, STEC) -	Feb-2016 | Japan, Hokkaido	5.4	5492	Contig	BDLM00000000.1	GCF_001950775.1
	O149	Escherichia coli W112.1	Horse (Fecal, Healthy, Commensal) -	Oct-2017 | Canada, ON	4.6	4511	Contig	JAAOXL000000000.1	GCF_011603045.1
	O150	Escherichia coli W109.1	Horse (Fecal, Healthy, Commensal) -	Oct-2017 | Canada, ON	4.9	4811	Contig	JAAOWK000000000.1	GCF_011600965.1
	O151	Escherichia coli W101.2	Horse (Fecal, Healthy, Commensal) -	Oct-2017 | Canada, ON	4.7	4534	Contig	JAAOWL000000000.1	GCF_011600875.1
	O152	Escherichia coli W87.1	Horse (Fecal, Healthy, Commensal) -	Oct-2017 | Canada, ON	5	4958	Contig	JAAOWM000000000.1	GCF_011601105.1
	O153	Escherichia coli W86.2	Horse (Fecal, Healthy, Commensal) -	Oct-2017 | Canada, ON	4.5	4483	Contig	JAAOWN000000000.1	GCF_011601075.1
	O155	Escherichia coli W52.1	Horse (Fecal, Healthy, Commensal) -	Oct-2017 | Canada, ON	5.1	4934	Contig	JAAOWP000000000.1	GCF_011601145.1
	O157	Escherichia coli W30.1	Horse (Fecal, Healthy, Commensal) -	Oct-2017 | Canada, ON	4.4	4379	Contig	JAAOWR000000000.1	GCF_011600885.1
	O163	Escherichia coli PSU-0534	Horse (Unknown Source) -	1983 | USA, PA	4.7	4457	Contig	AARZEY000000000.1	GCA_012223505.1
	O164	Escherichia coli PSU-0502	Horse (Unknown Source) -	2000 | USA, PA	4.8	4663	Contig	AARZSU000000000.1	GCA_012217825.1
	O165	Escherichia coli PSU-0496	Horse (Unknown Source) -	2000 | USA, PA	5	4843	Contig	AARZSZ000000000.1	GCA_012217765.1
	O166	Escherichia coli 3.2608	Horse (Unknown Source, STEC) O103:H2	-	5.5	5412	Contig	AEZS00000000.2	GCA_000215205.2
	O168	Escherichia coli LL2	White-Footed Mouse (Fecal, Healthy, Commensal) -	Aug-2018 | USA, California	5.2	5207	Contig	VBVB00000000	GCF_005869145.1
	WW83	Escherichia coli WU3707	Wastewater	| Canada, AB	5	4935	Contig	VOTW00000000.1	GCF_009361765.1
	WW84	Escherichia coli WU3598	Wastewater	| Canada, AB	5.2	5178	Contig	VOTV00000000.1	GCF_009361745.1
	WW85	Escherichia coli WU3165	Wastewater	| Canada, AB	5	5027	Contig	VOTU00000000.1	GCF_009361715.1
	WW86	Escherichia coli WU1752	Wastewater	| Canada, AB	5.2	5161	Contig	VOTS00000000.1	GCF_009361825.1
	WW87	Escherichia coli WU1635	Wastewater	| Canada, AB	4.8	4746	Contig	VOTR00000000.1	GCF_009361835.1
	WW88	Escherichia coli WU1630	Wastewater	| Canada, AB	4.9	4829	Contig	VOTQ00000000.1	GCF_009361885.1
	WW89	Escherichia coli WU1274	Wastewater	| Canada, AB	5.2	5289	Contig	VOTP00000000.1	GCF_009361875.1
	WW90	Escherichia coli WU1266	Wastewater	| Canada, AB	5.3	5384	Contig	VOTO00000000.1	GCF_009361925.1
	WW91	Escherichia coli WU1265	Wastewater	| Canada, AB	5.3	5386	Contig	VOTN00000000.1	GCF_009361915.1
	WW92	Escherichia coli WU1214	Wastewater	| Canada, AB	5.1	5007	Contig	VOTM00000000.1	GCF_009361935.1
	WW93	Escherichia coli WU1157	Wastewater	| Canada, AB	4.9	4808	Contig	VOTL00000000.1	GCF_009361985.1
	WW94	Escherichia coli WU1155	Wastewater	| Canada, AB	5.3	5386	Contig	VOTK00000000.1	GCF_009361975.1
	WW95	Escherichia coli WU1151	Wastewater	| Canada, AB	5.2	5211	Contig	VOTJ00000000.1	GCF_009362015.1
	WW96	Escherichia coli WU1149	Wastewater	| Canada, AB	4.9	4785	Contig	VOTI00000000.1	GCF_009362045.1
	WW97	Escherichia coli WU1038	Wastewater	| Canada, AB	5	4879	Contig	VOTH00000000.1	GCF_009362035.1
	WW98	Escherichia coli WU1036	Wastewater	| Canada, AB	5.3	5403	Contig	VOTG00000000.1	GCF_009362065.1
	WW99	Escherichia coli WU1033	Wastewater	| Canada, AB	5.1	5111	Contig	VOTF00000000.1	GCF_009362055.1
	WW100	Escherichia coli WU1030	Wastewater	| Canada, AB	5.3	5386	Contig	VOTE00000000.1	GCF_009362115.1
	WW101	Escherichia coli WU1025	Wastewater	| Canada, AB	5.1	5096	Contig	VOTD00000000.1	GCF_009362145.1
	WW102	Escherichia coli WU1022	Wastewater	| Canada, AB	4.9	4869	Contig	VOTC00000000.1	GCF_009362135.1
	WW103	Escherichia coli WU965	Wastewater	| Canada, AB	5	4907	Contig	VOTB00000000.1	GCF_009362175.1
	WW104	Escherichia coli WU664	Wastewater	| Canada, AB	4.8	4638	Contig	VOTA00000000.1	GCF_009362185.1
	WW105	Escherichia coli WU153	Wastewater	| Canada, AB	5.2	4922	Contig	VOSZ00000000.1	GCF_009362195.1
	WW179	Escherichia coli WW10	Wastewater	Jun-2011 | Canada, AB	5.2	5491	Contig	NMUP00000000.1	GCF_002844495.1
	WW180	Escherichia coli WW9	Wastewater	May-2011 | Canada, AB	5.3	5707	Contig	NNAA00000000.1	GCF_002263695.1
	WW181	Escherichia coli WW69	Wastewater	Jun-2011 | Canada, AB	5	5266	Contig	NNAB00000000.1	GCF_002263745.1
	WW182	Escherichia coli WW679	Wastewater	May-2011 | Canada, AB	5.1	5355	Contig	NNAC00000000.1	GCF_002263755.1
	WW183	Escherichia coli WW669	Wastewater	May-2011 | Canada, AB	5.2	5505	Contig	NNAD00000000.1	GCF_002263705.1
	WW184	Escherichia coli WW63	Wastewater	Jun-2011 | Canada, AB	5.1	5436	Contig	NNAE00000000.1	GCF_002263835.1
	WW185	Escherichia coli WW601	Wastewater	May-2011 | Canada, AB	5.2	5474	Contig	NNAF00000000.1	GCF_002263865.1
	WW186	Escherichia coli WW546	Wastewater	Apr-2011 | Canada, AB	5.3	5653	Contig	NNAG00000000.1	GCF_002263885.1
	WW187	Escherichia coli WW50	Wastewater	Jun-2011 | Canada, AB	5	5275	Contig	NNAH00000000.1	GCF_002263895.1
	WW188	Escherichia coli WW48	Wastewater	Jun-2011 | Canada, AB	5	5270	Contig	NNAI00000000.1	GCF_002263945.1
	WW189	Escherichia coli WW44	Wastewater	Jun-2011 | Canada, AB	5	5272	Contig	NNAJ00000000.1	GCF_002263875.1
	WW190	Escherichia coli WW41	Wastewater	Jun-2011 | Canada, AB	5.2	5490	Contig	NNAK00000000.1	GCF_002263955.1
	WW191	Escherichia coli WW38	Wastewater	Jun-2011 | Canada, AB	5.1	5502	Contig	NNAL00000000.1	GCF_002263825.1
	WW192	Escherichia coli WW30	Wastewater	Jun-2011 | Canada, AB	5.1	5434	Contig	NNAM00000000.1	GCF_002263975.1
	WW193	Escherichia coli WW3	Wastewater	Jul-2011 | Canada, AB	5.2	5525	Contig	NNAN00000000.1	GCF_002263965.1
	WW194	Escherichia coli WW223	Wastewater	Apr-2011 | Canada, AB	5.1	5458	Contig	NNAO00000000.1	GCF_002264045.1
	WW195	Escherichia coli WW2	Wastewater	Jul-2011 | Canada, AB	5.1	5483	Contig	NNAP00000000.1	GCF_002264025.1

## Sheet: Supp Table S2
	Supplementary Table S2. Description of target ITGRs for in silico, whole genome sequence-based biomarker discovery via logic regression
	ITGR Target	Description
	uspC–flhDC	The uspC–flhDC ITGR locus is flanked by genes encoding the master regulator of flagellum biosynthesis, flhDC, and the universal stress protein C, which has been shown to mediate resistance to DNA damage, starvation, heat shock, UV, and salt stress. While, conceptually, the importance of flagella for colonization may be for motility within the GIT (such as to penetrate the mucus layer or to find a…
	csgBAC–csgDEFG	The csgBAC–csgDEFG ITGR locus is flanked by genes involved the regulation, assembly, and/or structure of curli fimbriae. The importance of curli fimbriae for colonization could be through mediating adhesion; indeed, curli fimbriae appear to play important roles in initial adhesion and cell-to-cell aggregation, which in turn mediate biofilm formation in the gut
	asnS–ompF	The asnS–ompF ITGR locus is flanked by a gene, ompF, that encodes for an outer membrane protein related to low osmolality conditions, such as under low nutrient conditions. The importance of ompF for colonization may be associated with nutritional competition, as mutants in ompF (along with ompC) appear to defective in nutrient competition. Furthermore, ompF appears to act as a receptor for antib…
	yedR–yedS	The yedR–yedS ITGR locus is flanked by a gene that encodes for an outer membrane protein, yedS, that is involved in carbapenem resistance, which could be a pertinent stressor encountered in the gut environment of certain host species, especially those closely associated with antibiotic use (i.e., humans, livestock, etc.)
	(ompR-envZ)–greB	The (ompR-envZ)–greB ITGR locus is flanked by the ompR/envZ two-component regulatory system that is involved in osmoregulation through controlling the relative levels of ompF and ompC, and greB, which encodes a transcription elongation factor. The ompR/envZ regulatory system has been linked to osmoregulation, but also plays roles in acid (i.e., passage through the stomach and upper GIT) and osmot…
	marC–marRAB	The marC–marRAB ITGR locus is flanked by a regulator of multiple antibiotic resistance, marRA, which represses and activates the expression of the marRAB operon and various other genes involved in multiple antibiotic resistance, including efflux pumps/porins, as well as oxidative stress resistance genes, which could be particularly relevant for survival within the gut environment of a host that i…
	bssS–dinI	The bssS–dinI ITGR locus is flanked by a regulator of biofilm formation, bssS, and dinI, which encodes for a DNA damage-inducible protein that is involved in the SOS response. Both biofilm formation and stress resistance could enhance survival and subsequent colonization within the gut environment
	ecpRABCDE–ykgL	The ecpRABCDE–ykgL ITGR locus is flanked by the master regulator of the E. coli common pilus (ECP) operon and genes encoding the ECP subunit biosynthesis machinery, a key colonization/adhesion factor found in both commensal and pathogenic E. coli strains that mediates adhesion to epithelial cells and is also implicated in biofilm formation and successful colonization in mouse models
	cpxRA–cpxPQ	The cpxRA–cpxPQ ITGR locus is flanked by a regulator, cpxRA, that controls the envelope stress response and is also implicated in biofilm formation and multidrug resistance, as well as cpxPQ, which encodes for an auxiliary protein/negative regulator (cpxP) that is also involved in resistance against extracytoplasmic stress and a small regulatory RNA that controls its levels (cpxQ). Being able to …
	ssuBCDAE–(elfADCG-ycbUVF)	The ssuBCDAE–(elfADCG-ycbUVF) ITGR locus is flanked by an operon that encodes for elf fimbrial system, which has been demonstrated to mediate adhesion of STEC strains to human intestinal epithelial cells as well as bovine and swine tissues, and the ssuBCDAE operon, which encodes for protein-binding-dependent transport system for aliphatic sulfonates
	(fliAZ-tcyJ)–fliC	The (fliAZ-tcyJ)–fliC ITGR locus is flanked by the fliAZ-tcyJ operon, which controls the transcription of flagellar operons, chemotaxis genes, curli fimbriae expression and oxidative stress resistance genes, and fliC, which encodes the flagellin subunit for flagellar biosynthesis
	fliC–fliDST	The fliC–fliDST ITGR locus is flanked by fliDST, which encodes for a flagellar capping protein (fliD, flagellar secretion chaperone (fliS), and a regulator of class II flagellar operons/export chaperone for the flagellar protein (fliT), and fliC, which encodes the flagellin subunit for flagellar biosynthesis. Outside their involvement in flagellar biosynthesis (which itself appears to be associat…
	folK–(yadCKLM-htrE-yadNV)	The (yadCKLM-htrE-yadNV)–folk ITGR locus is flanked by the yad operon, which encodes for the yad fimbrial system, and folK, which is involved in tetrahydrofolate and folic acid biosynthesis. Yad fimbriae, while cryptic in lab strains, has been shown to mediate adhesion in certain contexts (i.e., environmental adhesion, acidic conditions, higher temperatures), and is associated with biofilm format…
	(folD-ybcJ)–(sfmACDHF)	The (folD-ybcJ)–(sfmACDHF) ITGR locus is flanked by the sfm operon, which encodes for the sfm fimbrial system, and folD-ybcJ, which is involved in tetrahydrofolate interconversion. Sfm fimbriae has been linked to adhesion to eukaryotic epithelial (bladder) cells, so it may enhance colonization within the gut environment
	yehE–yehABCD	The yehE–yehABCD ITGR locus is flanked by the yehABCD operon, which encodes for the yeh fimbrial system. Yeh fimbriae have been implicated in adhesion to abiotic surfaces, but also to certain cell lines including HeLa and Caco2 cells. Given that it appears to be expressed upon static conditions (within biofilms) and at lower temperatures, it could be involved in environmental persistnce (i.e., su…
	fliLMNOPQR–rcsA	The fliLMNOPQR–rcsA ITGR locus is flanked by rcsA, a regulator of colonic acid capsule synthesis, and the fliLMNOPQR operon, which encodes for various flagellar genes involved in flagellar rotation and flagellar biosynthesis (which has been implicated with colonization). RcsA appears to be involved in capsule biosynthesis, which can enhance survival against various stressful environmental signals…
	ompC–rcsDB	The ompC-micF ITGR locus is flanked by ompC, an outer membrane porin involved in osmoregulation that has also been implicated in resistance to antibiotics such as nalidixic acid and tetracycline, and rcsDB, which encodes for members in the regulatory network of capsular polysaccharide biosynthesis and also appears to be involved in biofilm formation (regulation of ECP fimbriae), antibiotic resist…
	rimO–bssR	The rimO–bssR ITGR locus is flanked by bssR, a regulator of biofilm formation, and rimO, which methylthiolates ribosomal protein S12. BssR has been implicated in the regulation of biofilm formation, particularly during stationary phase and during biofilm production, but it also appears to play roles in signaling, stress responses, and substrate uptake pathways, which can all play a role in the co…
	ygiV–mqsRA	The ygiV–mqsRA ITGR locus is flanked by the mqsRA operon, which encodes a toxin-antitoxin system that regulates biofilm formation and programmed cell death, and ygiV, which has no known function but appears to be a transcriptional regulator that may influence regulators of biofilm formation and colanic acid biosynthesis. MqsRA has been suggested to play various roles, including as a T-AT system, …
	fimZ–argU	The fimZ–argU ITGR locus is flanked by fimZ, a putative regulator of fimbrial gene expression, and argU, which encodes for an arginine tRNA for protein synthesis. Most studies have demonstrated the role of fimZ-like proteins in regulating fimbrial gene expression in Salmonella, and it is thought to play a similar role in E. coli, thereby augmenting functions such as cell adhesion/biofilm formatio…
	(ppdD-hofBC)–nadC	The (ppdD-hofBC)–nadC ITGR is flanked by the ppdD-hofBC operon, which encodes for a putative type IV pilus major pilin subunit and the associated protein machinery (T2SS-like) for type IV pilus assembly (1), and nadC, which is involved in the catabolism of quinolinic acid. The Type IV pilus is typically implicated in virulence, and is expressed on the cell surface, suggesting it could play a role…
	yfcOPQRSTUV-sixA	The yfcOPQRSTUV-sixA ITGR locus is flanked by the yfcOPQRSTUV operon, which encodes for the Yfc fimbrial system, and sixA, which encodes for a phosphohistidine phosphatase. Similar to many other fimbrial systems, Yfc fimbriae appear to be cryptic under laboratory conditions, but is functional when constitutively expressed, where it appears to mediate adhesion to bladder epithelial cells – thus, i…
	(rseD-rpoE-rseABC)–nadB	The (rseD-rpoE-rseABC)–nadB ITGR locus is flanked by the rseD-rpoE-rseABC operon, which encodes for the heat shock sigma factor for E. coli alongside several auxiliary proteins that modulate rpoE activity, and nadB, which encodes for an L-aspartate oxidase. A large body of evidence points towards the role of rpoE in mediating heat shock responses in E. coli. Indeed, alongside its role in respondi…
	ftsYEX–rpoH	The ftsYEX–rpoH ITGR locus is flanked by rpoH, a sigma factor that regulates the expression of various heat shock genes, and the ftsYEX operon, which is involved in cellular division. A large body of evidence points towards the role of rpoH in the heat shock response, where it appears to play a role in the expression of various heat shock genes and other genes involved in maintaining protein inte…
	fliE–fliFGHIJK	The fliE–fliFGHIJK ITGR locus is flanked by the fliFGHIJK operon, which encodes for various flagellar components and assembly proteins, and fliE, which encodes for a component of the flagellum basal body complex. Evidence suggests that the fliFGHIJK operon encodes for essential components and functional modulators of the flagellar apparatus, including the flagellar ring components (fliF, fliG), t…
	fliFGHIJK–fliLMNOPQR	The fliFGHIJK–fliLMNOPQR ITGR locus is flanked by the fliLMNOPQR operon, which encodes for various genes important for the biosynthesis and functioning (i.e., rotational direction) of flagella, and the fliFGHIJK operon, which encodes for various flagellar components and assembly proteins. Studies suggest that the fliLMNOPQR operon encodes for various genes that are involved in the biosynthesis an…
	emrKY–evgAS	The emrKY–evgAS ITGR locus is flanked by evgAS, which is a response regulator that is associated with acid resistance and antibiotic resistance, and emrKY, which forms part of a tripartite efflux system thought to mediate multi-drug resistance. Evidence points towards the role of evgAS in initiating a network of activation for genes involved in acid resistance, oxidative stress resistance (via mo…
	arrS–(gadE-mdtEF)	The arrS–gadE ITGR locus is flanked by the gadE-mdtEF operon, which is associated with pH homeostasis through the glutamate-dependent acid response and antibiotic resistance, and arrS, which encodes for a small regulatory RNA. A large body of literature indicates the role of gadE in controlling the acid response, including the primary acid response and glutamate-dependent system. Furthermore, the…
	ccp–gadAXW	The ccp–gadAX ITGR locus is flanked by the gadAXW operon, which encodes for regulators (gadX and gadW) and/or members (gadA) of the GAD acid resistance system, and ccp, which encodes a peroxidase that enables for the respiration of H2O2 by acting as a terminal electron acceptor. Studies have demonstrated the regulatory effect of gadW and gadX on the GAD acid-resistance system, where it appears th…
	ybjG–mdfA	The ybjG–mdfA ITGR locus is flanked by mdfA, a PMF-driven multidrug efflux protein, and ybjG, which encodes for a putative undecaprenyl diphosphatase and is associated with resistance against bacitracin. Several studies have demonstrated the anti-drug activity of mdfA against a variety of antibiotics, including tetracycline, chloramphenicol, erythromycin, rifampin, aminoglycosides, fluoroquinolon…
	(nudF-yqiB-cpdA-yqiA-parE)–(tolC-ygiBC)	The (nudF-yqiB-cpdA-yqiA-parE)–(tolC-ygiBC) ITGR locus is flanked by the tolC-ygiBC operon, which encodes for an outer membrane protein associated with various drug efflux systems (tolC), a protein that may be involved with biofilm formation (ygiB) and a putative acid-amine ligase, and the (nudF-yqiB-cpdA-yqiA-parE) operon, which encodes proteins with various functions. Specifically, tolC has bee…
	acrAB–acrR	The acrAB–acrR ITGR locus is flanked by acrR, a regulator of genes involved in multidrug transport, and the acrAB operon, which encodes for a multidrug efflux pump. AcrR regulates the expression of various genes that have been implicated in multidrug resistance, including the acrAB efflux pump, as well as in genes that regulate motility and flagellar formation, possibly to prompt motility in resp…
	narQ–acrD	The narQ–acrD ITGR locus is flanked by acrD, an efflux pump that mediates resistance against aminoglycosides, and narQ, which acts as a nitrate/nitrite sensor. AcrD is homologous to acrB and can interact with acrA to produce an efflux pump that mediates the efflux of a range of aminoglycosides, including gentamicin, kanamycin, and others, as well as tetracycline, nalidixic acid, deoxycholate, nov…
	envR–acrEF	The envR–acrEF ITGR locus is flanked by envR, a regulator of the AB/EF efflux system genes, and the acrEF operon, which encodes for a multidrug efflux pump. AcrEF is implicated in the efflux of indole (a toxic compound to E. coli), hydrophobic solvents, and possibly ciprofloxacin. In contrast, envR has been shown to repress the transcription of genes encoding another multidrug efflux pump, acrAB,…
	modEF–acrZ	The modEF–acrZ ITGR is flanked by acrZ, a multidrug efflux accessory protein, and the modEF operon, which functions as an intracellular molybdate sensor and regulates genes associated with molybdate accordingly. AcrZ appears to modulate the specificity of the acrAB efflux system, as it appears to mediate resistance against select antibiotics and thus appears to enhance the ability of the efflux s…
	(hdeAB-yhiD)–hdeD	The (hdeAB-yhiD)–hdeD ITGR locus is flanked by the hdeAB-yhiD operon, which encodes for acid stress chaperone proteins and a putative magnesium transporter, and hdeD, which encodes for a putative acid stress membrane protein. Members of the (hdeAB-yhiD)–hdeD ITGR appear to be involved in mediating responses against acid stress, either through direct involvement of acid stress responses (i.e., cha…
	ydeI–dgcZ	The ydeI–dgcZ ITGR locus is flanked by dgcZ, a diguanylate cyclase that is associated with motility and biofilm formation, and ydeI, which has no known function. Specifically, dgcZ has been implicated in motility and biofilm formation, and is particularly important for biofilm formation in response to aminoglycosides – thus, control over biofilm formation, especially in response to antibiotic sig…
	(bdm-sra)–osmC	The (bdm-sra)–osmC is flanked by the bdm-sra operon, which encodes for a protein involved in flagellar biosynthesis (bdm), and osmC, which encodes for a peroxiredoxin. Bdm has been implicated in biofilm formation, appearing to respond to a variety of signals, including high osmolarity and acid stress. Furthermore, bdm is associated with motility (chemotaxis) and flagellar biosynthesis. In contras…
	ubiK–ygiL	The ubiK–ygiL ITGR locus is flanked by ygiL, a putative fimbrial protein, and ubiK, which encodes for a ubiquinone biosynthesis accessory factor. Control over alternative fimbrial systems could be particularly relevant for adhesion and colonization within the gut environment
	(hflD-purB)–phoPQ	The (hflD-purB)–phoPQ ITGR locusis flanked by the phoPQ operon, which encodes for a regulatory system associated with adaptation to low Mg2+ conditions and control of acid resistance genes, and the hflD-purB operon, which is encodes for a lysogenization protein and a lyase. The phoPQ regulatory system is mainly associated with detecting available Mg2+ levels and activating gene expression accordi…
	ibsB–(mdtABCD-baeSR)	The ibsB–(mdtABCD-baeSR) ITGR locus is flanked by the mdtABCD-baeSR operon, which encodes a multidrug efflux pump and a corresponding regulatory system, and ibsB, a small toxic protein that is a component of a toxin-antitoxin system. The mdtABCD-baeSR operon encodes for two functional nodes, where mdtABCD encodes for a multidrug efflux pump that confers resistance to a variety of antibiotics, suc…
	pgaABCD–dgcT	The pgaABCD–dgcT ITGR locus is flanked by the pgaABCD operon, which encodes for a set of proteins involved in the synthesis of PGA (an adhesin required for biofilm formation), and dgcT, a probable diguanylate cyclase. The pgaABCD operon encodes for various proteins involved in the synthesis, translocation and possible surface docking of PGA, which helps promote biofilm development through surface…
	bluF–(ycgZ-ymgA-ariR-ymgC)	The bluF–(ycgZ-ymgA-ariR-ymgC) ITGR locus is flanked by the ycgZ-ymgA-ariR-ymgC operon, which encodes for several two component system connector proteins, and bluF, which encodes for a blue light and temperature-regulated antirepressor. The genes flanking this ITGR encodes for several proteins that are associated with a wide range of processes, including antibiotic resistance (ycgZ), curli repres…
	araBAD–araC	The araBAD–araC ITGR locus is flanked by araC, a regulator of several genes involved in the transport and metabolism of L-arabinose, and araBAD, an operon which encodes proteins that mediate the catabolism of L-arabinose. Given their role in arabinose utilization, regulation of these genes could be important for colonizing certain hosts where, due to diet or the microbiome, arabinose is particula…
	fucAO–fucPIKUR	The fucAO–fucPIKUR ITGR locus is flanked by the fucPIKUR operon, which encodes for (among various proteins involved in fucose metabolism) the L-fucose operon activator fucR, and ucAO, which encode for other proteins involved in L-fucose utilization. Given their role in fucose utilization, regulation of these genes could be important for colonizing certain hosts where, due to diet/microbiome, fuco…
	omrB–galR	The omrB–galR ITGR locus is flanked by galR, a repressor of genes involved in the transport and catabolism of D-galactose, and omrB, which encodes a small regulatory RNA that influences the protein composition of the outer membrane. With functions related to galactose utilization and the maintenance of cell surface proteins (i.e., adhesins or antigens for immune evasion), regulation of these func…
	(folE-yeiB)–galS	The (folE-yeiB)–galS ITGR locus is flanked by galS, an isorepressor of genes involved in the transport and catabolism of D-galactose, and the folE-yeiB operon, which encodes for a protein with no known function (yeiB) and a protein involved in tetrahydrofolate biosynthesis (folE). Given their role in galactose utilization, regulation of these genes could be important for colonizing certain hosts …
	(mhpR-lacI)–mhpABCDFE	The (mhpR-lacI)–mhpABCDFE ITGR locus is flanked by the mhpR-lacI operon, which encodes for a regulator of genes involved in the transport and catabolism of lactose (lacI) and a regulator of the 3-hydroxyphenylpropionate degradation pathway (mhpR), and mhpABCDFE operon, which encodes for proteins that mediate 3-hydroxyphenylpropionate degradation. Given its role in lactose utilization, regulation …
	yhhW–gntRKU	The yhhW–gntRKU ITGR locus is flanked by the gntRKU operon, which encodes for a regulator and genes for D-gluconate utilization, and yhhW, which has quercetin 2,3-dioxygenase activity but otherwise no known physiological function. Given its role in D-gluconate utilization, regulation of lacI could be important for colonizing certain hosts where, due to diet/microbiome, D-gluconate is particularly…
	nagBACD–nagE	The nagBACD–nagE ITGR locus is flanked by the nagBACD operon, which appears to be involved in the transport of amino sugars (GlcN, GlcNAc), and nagE, which is associated with GlcNAc transport. Given their role in amino sugar transport, these genes could be important for colonization of host gut environments where amino sugars are particularly available, both as a nutrient substrate and for cell w…
	agaR–(kbaZ-agaVWA)	The agaR–(kbaZ-agaVWA) ITGR locus is flanked by agaR, which encodes for a repressor of genes involved in the transport and catabolism of N-acetylgalactosamine and D-galactosamine, and the kbaZ-agaVWA operon, which encodes for genes in the utilization of N-acetylgalactosamine. Given their role in N-acetylgalactosamine/D-galactosamine transport and metabolism, these genes could be important for col…
	nanR–dcuD	The nanR–dcuD ITGR locus is flanked by nanR, a regulator of various genes involved sialic acid transport and metabolism as well as type 1 fimbriation activation/repression, and dcuD, which encodes for a putative transporter. Given its role in regulating genes involved in sialic acid utilization and type 1 fimbrial expression, regulation of nanR could be particularly important for colonization of …
	kup–rbsDACBKR	The kup–rbsDACBKR ITGR locus is flanked by the rbsDACBKR operon, which alongside various genes involved in ribose metabolism, and kup, which encodes a K+/H+ symporter. Given its role in ribose utilization, regulation of lacI could be important for colonizing certain hosts where, due to diet/microbiome, ribose is particularly available as a metabolite or nutrient within the gut environment
	agaSYBCDI–yraHIJK	The agaSYBCDI–yraHIJK ITGR locus is flanked by the yraHIJK operon, a putative fimbrial chaperone-usher system that appears to mediate adhesion to eukaryotic epithelial cells (T4 bladder cells), and agaSYBCDI, which encodes for various genes in N-acetylgalactosamine metabolism. Control of genes implicated in alternative fimbrial systems could mediate adhesion to the gut environment, whereas regula…
	ftnB–araFGH	The ftnB–araFGH ITGR locus is flanked by ftnB, which encodes for a bacterial non-heme ferritin-like protein, and the araFGH operon, which encodes for a high affinity L-arabinose transport system. Regulation of genes involved in iron acquisition and arabinose utilization could thus be important for colonization of the gut environment – especially given the iron-limiting environment of a host gut, …
	nanCMS–fimB	The nanCMS–fimB ITGR locus is flanked by fimB, a type I fimbriae regulatory protein, and the nanCMS operon, which encodes for various genes involved in sialic acid metabolism. Regulation (activation) of type 1 fimbrial expression could be particularly important for adhesion within the host gut, especially when coupled with the regulation of genes involved in the utilization of sialic acids, which…
	fimB–fimE	The fimB–fimE ITGR locus is flanked by fimE and fimB, both of which are type 1 fimbrial regulatory proteins. Both fimB and fimE play regulatory roles in mediating phase variation of type I fimbrial gene expression, where fimB appears to mediate both on- and off-switching of type 1 fimbrial gene expression (at higher temperatures), while fimE is only capable of mediating the off-switching of type …
	tdk–hns	The tdk–hns ITGR locus is flanked by hns, a global transcriptional repressor of various genes, and tdk, which encodes for a thymidine kinase. HN-S or hns is well known to be a prominent transcriptional repressor of many genes in the E. coli genome, including those involved with responses to environmental changes and stress adaptation, adhesion and flagellar biosynthesis, type I fimbrial structura…
	yjjP–(yjjQ-bglJ)	The yjjP–(yjjQ-bglJ) ITGR locus is flanked by the yjjQ-bglJ operon, which encodes for a transcriptional regulator of genes for flagellar synthesis and capsule formation (yjjQ) and a transcriptional regulator for the transport and metabolism of aromatic β-glucosides (bglJ), and yjjP, which encodes for a putative succinate exporter. Evidence points towards the role of yjjQ as a transcriptional regu…
	ykgR–ykgP	The ykgR–ykgP ITGR locus is flanked by ykgR, a small inner-membrane protein that appears to be associated with heat shock, and ykgP, which encodes for a putative oxidoreductase. Given their role in heat shock and oxidative stress, these genes could facilitate colonization either through boosting the fitness of a strain within a given gut environment (i.e., with elevated temperatures) or through e…
	(yobF-cspC)–yebO	The (yobF-cspC)–yebO ITGR locus is flanked by the yobF–cspC operon, which encodes stress proteins, and yebO, which is an uncharacterized protein with no known function. Both yobF and cspC appears to mediate stress responses in E. coli, including in response to heat shock, acid stress and potentially cold shock – thus, regulation of these genes could enhance survival and colonization within the gu…
	ypfM–(yffB-dapE-ypfN)	The ypfM–(yffB-dapE-ypfN) ITGR locus is flanked by ypfM, which encodes for a small protein that appears to be involved in the heat shock response, and the yffB-dapE-ypfN operon, which encodes for a putative reductase (yffB), a succinyl-diaminopimelate desuccinylase (dapE), and an uncharacterized protein (ypfN). Given its role in heat shock responses, regulation of yfpM could enhance survival with…
	yecR–azuC	The yecR–azuC ITGR locus is flanked by azuC, which encodes for a small protein that may be associated with heat shock and acid shock responses, and yecR, which encodes for a lipoprotein regulated by flhDC. Regulation of responses against heat shock and acid shock, as well as regulation of cell surface structures (potentially in relation to motility via the flhDC operon) could enhance survival dur…

## Sheet: Supp Table S3
	Supplementary Table S3. Escherichia coli strains, and relevant metadata, used for in vitro logic regression analysis
	Designation	Isolation Date	Environment	River	Location (all in Jämtland, Sweden)	Y-coordinate	X-coordinate
	U1	2021-05-25	Sewage	N/A	Järpen WWTP*	63.3497	13.4528
	U2	2021-05-25	Sewage	N/A	Järpen WWTP*	63.3497	13.4528
	U3	2021-05-25	Sewage	N/A	Järpen WWTP*	63.3497	13.4528
	U6	2021-05-31	Sewage	N/A	Storvallen WWTP*	63.2705	12.1558
	U8	2021-05-31	Sewage	N/A	Ånn WWTP*	63.3254	12.5348
	U9	2021-05-31	Sewage	N/A	Ånn WWTP*	63.3254	12.5348
	U13	2021-08-24	Sewage	N/A	Storlien WWTP*	63.316	12.1018
	U275	2021-06-14	Water	Handölan	Handöl village	63.2605	12.436
	U276	2021-06-14	Water	Handölan	Handöl village	63.2605	12.436
	U278	2021-06-14	Water	Handölan	Reindeer creek	63.1204	12.4184
	U279	2021-06-14	Water	Handölan	Beaver creek	63.2327	12.448
	U280	2021-06-14	Water	Handölan	Beaver creek	63.2327	12.448
	U281	2021-06-14	Water	Handölan	Beaver creek	63.2327	12.448
	U282	2021-06-14	Water	Handölan	Beaver creek	63.2327	12.448
	U283	2021-06-14	Water	Handölan	Storulvån	63.1676	12.3683
	U284	2021-06-14	Water	Handölan	Storulvån	63.1676	12.3683
	U285	2021-06-14	Water	Handölan	Storulvån	63.1676	12.3683
	U286	2021-06-14	Water	Handölan	Storulvån	63.1676	12.3683
	U287	2021-06-14	Water	Handölan	Storulvån	63.1676	12.3683
	U289	2021-06-14	Water	Handölan	Storulvån MS**	63.1668	12.3743
	U291	2021-06-14	Water	Handölan	Storulvån MS**	63.1668	12.3743
	U292	2021-06-14	Water	Handölan	Storulvån MS**	63.1668	12.3743
	U293	2021-06-14	Water	Handölan	Storulvån MS**	63.1668	12.3743
	U294	2021-06-14	Water	Handölan	Storulvån MS**	63.1668	12.3743
	U295	2021-06-14	Water	Handölan	Storulvån MS**	63.1668	12.3743
	U296	2021-06-14	Water	Enan	Enkroken	63.2645	12.2235
	U297	2021-06-14	Water	Enan	Enkroken	63.2645	12.2235
	U298	2021-06-14	Water	Enan	Enkroken	63.2645	12.2235
	U300	2021-06-14	Water	Enan	Enkroken	63.2645	12.2235
	U301	2021-06-15	Water	Enan	Enkroken	63.2645	12.2235
	U302	2021-06-15	Water	Enan	Enkroken	63.2645	12.2235
	U303	2021-06-15	Water	Enan	Enkroken	63.2645	12.2235
	U304	2021-06-15	Water	Enan	Enkroken	63.2645	12.2235
	U305	2021-06-15	Water	Enan	Downstream Sevedholm	63.2325	12.1617
	U306	2021-06-15	Water	Enan	Downstream Sevedholm	63.2325	12.1617
	U307	2021-06-15	Water	Enan	Downstream Sevedholm	63.2325	12.1617
	U308	2021-06-15	Water	Enan	Downstream Sevedholm	63.2325	12.1617
	U309	2021-06-15	Water	Enan	Downstream Sevedholm	63.2325	12.1617
	U310	2021-06-15	Water	Enan	Downstream Sevedholm	63.2325	12.1617
	U311	2021-06-15	Water	Enan	Upstream Sevedholm	63.2322	12.1582
	U318	2021-06-29	Water	Handölan	Handöl village	63.2605	12.436
	U319	2021-06-29	Water	Handölan	Handöl village	63.2605	12.436
	U320	2021-06-29	Water	Handölan	Beaver creek	63.2327	12.448
	U321	2021-06-29	Water	Handölan	Beaver creek	63.2327	12.448
	U322	2021-06-29	Water	Handölan	Beaver creek	63.2327	12.448
	U323	2021-06-29	Water	Handölan	Beaver creek	63.2327	12.448
	U324	2021-06-29	Water	Handölan	Tjallingån	63.113	12.4501
	U329	2021-06-29	Water	Enan	Enkroken	63.2645	12.2235
	U330	2021-06-29	Water	Enan	Enkroken	63.2645	12.2235
	U331	2021-06-29	Water	Enan	Enkroken	63.2645	12.2235
	U333	2021-06-29	Water	Enan	Downstream Sevedholm	63.2325	12.1617
	U334	2021-06-29	Water	Enan	Downstream Sevedholm	63.2325	12.1617
	U341	2021-06-29	Water	Enan	Ranglan	63.1832	12.0676
	U342	2021-06-29	Water	Enan	Ranglan	63.1832	12.0676
	U343	2021-06-29	Water	Enan	Ranglan	63.1832	12.0676
	U344	2021-06-29	Water	Enan	Ranglan	63.1832	12.0676
	U345	2021-06-29	Water	Enan	Ranglan	63.1832	12.0676
	U347	2021-07-07	Water	Handölan	Reindeer creek	63.1204	12.4184
	U348	2021-07-07	Water	Handölan	Reindeer creek	63.1204	12.4184
	U349	2021-07-07	Water	Handölan	Reindeer creek	63.1204	12.4184
	U351	2021-07-07	Water	Handölan	Upstream reindeer fence	63.1124	12.4175
	U352	2021-07-07	Water	Handölan	Upstream reindeer fence	63.1124	12.4175
	U353	2021-07-07	Water	Handölan	Upstream reindeer fence	63.1124	12.4175
	U354	2021-07-07	Water	Handölan	Upstream reindeer fence	63.1124	12.4175
	U355	2021-07-07	Water	Handölan	Handöl village	63.2605	12.436
	U377	2021-07-07	Water	Enan	Downstream Sevedholm	63.2325	12.1617
	U383	2021-07-07	Water	Enan	Tväråbäcken	63.2247	12.1701
	U384	2021-07-07	Water	Enan	Tväråbäcken	63.2247	12.1701
	U385	2021-07-07	Water	Enan	Tväråbäcken	63.2247	12.1701
	U386	2021-07-08	Water	Enan	Downstream Sylarna MS	63.0523	12.2755
	U389	2021-08-04	Water	Enan	Ranglan	63.1832	12.0676
	U390	2021-08-04	Water	Enan	Ranglan	63.1832	12.0676
	U396	2021-08-04	Water	Enan	Tväråbäcken	63.2247	12.1701
	U397	2021-08-04	Water	Enan	Tväråbäcken	63.2247	12.1701
	U398	2021-08-04	Water	Enan	Tväråbäcken	63.2247	12.1701
	U399	2021-08-04	Water	Enan	Tväråbäcken	63.2247	12.1701
	U401	2021-08-04	Water	Enan	Enkroken	63.2645	12.2235
	U402	2021-08-04	Water	Handölan	Storulvån MS**	63.1668	12.3743
	U406	2021-08-04	Water	Handölan	Storulvån	63.1676	12.3683
	U407	2021-08-05	Water	Handölan	Handöl village	63.2605	12.436
	U408	2021-08-05	Water	Handölan	Handöl village	63.2605	12.436
	U409	2021-08-05	Water	Handölan	Handöl village	63.2605	12.436
	U410	2021-08-05	Water	Handölan	Tjallingån	63.113	12.4501
	U411	2021-08-05	Water	Handölan	Upstream reindeer fence	63.1124	12.4175
	U412	2021-08-05	Water	Handölan	Upstream reindeer fence	63.1124	12.4175
	U413	2021-08-05	Water	Enan	Downstream Sylarna MS**	63.0523	12.2755
	U414	2021-08-13	Water	Handölan	Downstream Helags MS**	62.9188	12.5009
	U415	2021-08-13	Water	Handölan	Upstream Helags MS**	62.9126	12.5065
	U416	2021-08-17	Water	Handölan	Handöl village	63.2605	12.436
	U418	2021-08-17	Water	Handölan	Handöl village	63.2605	12.436
	U420	2021-08-17	Water	Handölan	Handöl village	63.2605	12.436
	U422	2021-08-17	Water	Handölan	Storulvån MS**	63.1668	12.3743
	U424	2021-08-17	Water	Handölan	Storulvån MS**	63.1668	12.3743
	U425	2021-08-17	Water	Handölan	Storulvån MS**	63.1668	12.3743
	U426	2021-08-17	Water	Handölan	Storulvån MS**	63.1668	12.3743
	U427	2021-08-17	Water	Handölan	Storulvån MS**	63.1668	12.3743
	U428	2021-08-17	Water	Handölan	Storulvån	63.1676	12.3683
	U429	2021-08-17	Water	Handölan	Storulvån	63.1676	12.3683
	U432	2021-08-17	Water	Handölan	Storulvån	63.1676	12.3683
	U433	2021-08-17	Water	Handölan	Storulvån	63.1676	12.3683
	U434	2021-08-17	Water	Handölan	Storulvån	63.1676	12.3683
	U435	2021-08-17	Water	Enan	Enkroken	63.2645	12.2235
	U436	2021-08-17	Water	Enan	Enkroken	63.2645	12.2235
	U437	2021-08-17	Water	Enan	Enkroken	63.2645	12.2235
	U438	2021-08-17	Water	Enan	Enkroken	63.2645	12.2235
	U440	2021-08-17	Water	Enan	Downstream Sevedholm	63.2325	12.1617
	U441	2021-08-17	Water	Enan	Downstream Sevedholm	63.2325	12.1617
	U442	2021-08-17	Water	Enan	Downstream Sevedholm	63.2325	12.1617
	U452	2021-08-17	Water	Enan	Ranglan	63.1832	12.0676
	U453	2021-08-17	Water	Enan	Ranglan	63.1832	12.0676
	U454	2021-08-17	Water	Enan	Ranglan	63.1832	12.0676
	U455	2021-08-17	Water	Enan	Ranglan	63.1832	12.0676
	U456	2021-08-17	Water	Enan	Ranglan	63.1832	12.0676
	*WWTP: Wastewater Treatment Plant
	**MS: Mountain Station

## Sheet: Supp Table S4
	Supplementary Table S4. Raw single-ITGR logic regression modeling results with expanded host/niche-source repository
	Host/Niche Category	csgDEFG–csgBAC				flhDC–uspC				asnS–ompF				yedS–yedR				ypfM–(yffB-dapE-ypfN)				ecpRABCDE–ykgL				emrKY–evgAS				ibsB–(mdtABCD-baeSR)				yehE–yehABCD				bdm–sra				nanCMS–fimB				fimB–fimE
		Model Parameters			Model	Model Parameters			Model	Model Parameters			Model	Model Parameters			Model	Model Parameters			Model	Model Parameters			Model	Model Parameters			Model	Model Parameters			Model	Model Parameters			Model	Model Parameters			Model	Model Parameters			Model	Model Parameters			Model
		Model Size	Sensitivity	Specificity		Model Size	Sensitivity	Specificity		Model Size	Sensitivity	Specificity		Model Size	Sensitivity	Specificity		Model Size	Sensitivity	Specificity		Model Size	Sensitivity	Specificity		Model Size	Sensitivity	Specificity		Model Size	Sensitivity	Specificity		Model Size	Sensitivity	Specificity		Model Size	Sensitivity	Specificity		Model Size	Sensitivity	Specificity		Model Size	Sensitivity	Specificity
	Bovine	3 Trees, 22 Leaves	0.087	0.9704	=-2.77 +5.51 * ((((not csgDEFG373_C) and csgDEFG256_A) or csgDEFG601_T) and ((csgDEFG267_A and (not csgDEFG314_A)) and ((not csgDEFG230_G) and csgDEFG619_G))) -3.9 * (((csgDEFG545_G or (not csgDEFG537_A)) or (csgDEFG213_G or (not csgDEFG600_A))) or (((not csgDEFG779_A) and (not csgDEFG241_A)) and ((not csgDEFG240_C) and csgDEFG239_A))) -4.98 * (((csgDEFG527_C or (not csgDEFG360_A)) or ((not csgDE…	3 Trees, 24 Leaves	0.0417	0.9925	=-3.31 -6.14 * (((flhDC670_C or (not flhDC517_G)) and ((not flhDC617_C) and (not flhDC142_C))) and (((not flhDC78_-) and (not flhDC248_-)) and ((not flhDC172_G) and (not flhDC740_A)))) +5.14 * (((flhDC592_A or flhDC248_-) and (flhDC580_A and flhDC155_T)) or (((not flhDC408_G) or flhDC106_C) or (flhDC601_G or flhDC218_T))) +2.23 * ((((not flhDC438_C) and flhDC569_T) or (flhDC247_G or (not flhDC609…	3 Trees, 24 Leaves	0.0438	0.9787	=-3.01 +5.39 * (((ompF354_G or ompF47_C) or (ompF399_A and (not ompF299_T))) and ((ompF214_A and ompF211_-) and ((not ompF188_T) and ompF274_C))) -1.9 * ((((not ompF176_A) and (not ompF445_T)) or (ompF157_A or (not ompF195_A))) and ((ompF252_G and ompF132_A) and ((not ompF279_C) and ompF187_A))) -3.37 * ((((not ompF187_A4) and ompF215_A) and (ompF171_G or (not ompF587_C))) and (((not ompF445_T) a…	3 Trees, 24 Leaves	0.3125	0.8425	=0.0191 +3.83 * (((yedS114_A or yedS318_C) and (yedS429_- or (not yedS369_T))) or (((not yedS133_-) or yedS231_T) or ((not yedS358_T) or (not yedS397_G)))) -2.68 * (((yedS202_T or (not yedS134_T)) or (yedS242_A or (not yedS150_C))) or ((yedS316_C and yedS379_T) and (yedS418_C and (not yedS317_A)))) -1.74 * (((yedS429_- or yedS24_A) and ((not yedS24_C) or (not yedS338_G))) and (((not yedS114_A) an…	3 Trees, 23 Leaves	0	0.993	=-8.08 -3.58 * ((((not ypfM275_T) or (not ypfM160_G)) or (ypfM130_A and ypfM219_A)) and (((not ypfM93_A) and (not ypfM200_T)) and ((not ypfM70_A) and ypfM32_G))) +4.99 * ((((not ypfM124_G) or ypfM309_T) or (ypfM130_A and (not ypfM93_A3))) or (((not ypfM70_A9) or ypfM168_T) and ypfM175_G)) +5.56 * (((ypfM204_A and (not ypfM130_A2)) and ((not ypfM233_T) and ypfM281_A)) and ((ypfM340_A and (not ypfM…	3 Trees, 24 Leaves	0	0.9778	=-0.836 -5.05 * ((((not ecpRABCDE217_C) and (not ecpRABCDE694_C)) and ((not ecpRABCDE499_G) and ecpRABCDE716_C)) or ((ecpRABCDE211_A or (not ecpRABCDE772_C)) or ((not ecpRABCDE384_C) or ecpRABCDE332_A))) -1.78 * ((((not ecpRABCDE615_A) and ecpRABCDE452_A) and (ecpRABCDE126_G and ecpRABCDE28_T)) and (((not ecpRABCDE766_A) or ecpRABCDE645_A) and (ecpRABCDE127_T or ecpRABCDE428_G))) +4.17 * ((((not …	3 Trees, 24 Leaves	0	0.986	=-1.41 -20 * (((emrKY301_A or emrKY196_C) or ((not emrKY384_G) or emrKY218_A)) or ((emrKY184_A or emrKY95_T) or ((not emrKY172_C) or emrKY279_A))) +3.65 * (((emrKY301_T or emrKY80_A) or (emrKY158_A and (not emrKY394_A))) or (((not emrKY360_G) or (not emrKY234_C)) and ((not emrKY369_C) and emrKY131_A))) -5.61 * (((emrKY394_A or emrKY300_C) or (emrKY361_T or (not emrKY131_A5))) and ((emrKY104_T and…	3 Trees, 24 Leaves	0.0455	0.9739	=-0.864 -1.93 * (((mdtABCD68_G or mdtABCD30_T) and ((not mdtABCD148_T) and (not mdtABCD1_C))) or ((mdtABCD77_T or (not mdtABCD160_T)) or (mdtABCD16_G or mdtABCD70_T))) +4.46 * ((((not mdtABCD91_G) or (not mdtABCD34_-)) and ((not mdtABCD18_A) and (not mdtABCD7_A))) or ((mdtABCD136_G and (not mdtABCD96_C)) or (mdtABCD168_G or mdtABCD19_A))) -1.11 * ((((not mdtABCD92_T) and (not mdtABCD39_T)) or ((n…	3 Trees, 24 Leaves	0.0476	0.9778	=-0.889 +2 * ((((not yehABCD223_C) and yehABCD95_C) and (yehABCD172_T and yehABCD72_C)) and (((not yehABCD158_A) and (not yehABCD139_A)) and ((not yehABCD287_T) and (not yehABCD239_A)))) +2.85 * ((((not yehABCD158_C) or (not yehABCD219_A)) or (yehABCD96_G or (not yehABCD65_C))) and (((not yehABCD111_C) and (not yehABCD95_A)) and (yehABCD269_G and (not yehABCD231_G)))) -3.22 * (((yehABCD115_A or (…	3 Trees, 22 Leaves	0.0455	0.9931	=-3.58 +4.09 * (((bdm148_G or (not bdm27_G)) and (bdm132_C and (not bdm50_A))) or ((bdm288_G or (not bdm3_G)) or (bdm259_T or bdm117_C))) -4.88 * ((((not bdm211_T) or (not bdm107_G)) or ((not bdm163_G) or (not bdm210_T))) or (((not bdm152_A) or bdm62_C) or (bdm116_- or (not bdm187_T)))) +2.49 * ((((not bdm131_T) and (not bdm117_C)) and ((not bdm254_T) and bdm147_G)) or (bdm280_C or bdm288_G))	3 Trees, 24 Leaves	0.0526	1	=-1.46 -2.8 * (((fimB1077_A or (not fimB584_A)) or ((not fimB109_C) and fimB1315_A)) and ((fimB751_T and fimB642_A) and ((not fimB419_G) and fimB386_C))) -4.9 * ((((not fimB4_C) and (not fimB1162_A)) and (fimB1028_C and (not fimB1404_A))) and ((fimB464_G and (not fimB283_T)) and ((not fimB220_A) and (not fimB1135_A)))) +5.4 * (((fimB286_A and (not fimB441_A)) and ((not fimB286_A0) and (not fimB62…	3 Trees, 21 Leaves	0.1	0.9764	=4.62 -2.76 * (fimE447_T and (((not fimE18_G) or fimE29_T) or (fimE224_T or fimE359_G))) -5.85 * ((((not fimE460_C) and fimE194_T) and ((not fimE213_A) and (not fimE16_T))) and ((fimE113_T or (not fimE347_T)) and (fimE415_A and (not fimE384_T)))) -1.82 * (((fimE114_C or fimE326_G) and ((not fimE163_G) and fimE277_C)) and ((fimE235_A or (not fimE225_T)) or ((not fimE65_G) or (not fimE49_C))))
	Cat	3 Trees, 24 Leaves	0.1667	0.9934	=-9.38 +3.31 * ((((not csgDEFG177_C) and (not csgDEFG15_-)) and ((not csgDEFG240_A) and (not csgDEFG651_T))) and (((not csgDEFG573_-) and csgDEFG600_A) or (csgDEFG684_T and csgDEFG332_A))) +2.57 * ((((not csgDEFG703_T) and (not csgDEFG360_-)) and ((not csgDEFG267_T) and csgDEFG314_-)) and ((csgDEFG373_C or csgDEFG629_T) and (csgDEFG501_C and csgDEFG721_A))) +4.83 * ((((not csgDEFG146_C) and csgDE…	3 Trees, 22 Leaves	0.1111	0.9866	=-6 +2.69 * ((((not flhDC221_C) or (not flhDC268_T)) or ((not flhDC577_A) and flhDC600_C)) or ((flhDC278_C and (not flhDC507_-)) or ((not flhDC707_G) and (not flhDC703_T)))) -3.32 * (((flhDC671_G or (not flhDC296_G)) and ((not flhDC720_A) and (not flhDC244_C))) or (((not flhDC42_T) or flhDC137_A) or (flhDC670_T or (not flhDC161_T)))) +4.78 * ((flhDC707_G or (flhDC676_T and (not flhDC170_A))) or (…	3 Trees, 25 Leaves	0	0.9936	=4.73 -5.21 * ((((not ompF201_G) or (not ompF354_C)) or (ompF215_G or (not ompF165_G))) and ((ompF218_T and ompF331_G) or (ompF469_A or (not ompF265_A)))) -3.52 * ((((not ompF358_G) or (not ompF533_A)) and (ompF300_C and (not ompF132_G))) and (((not ompF182_A) and (not ompF440_A)) and (ompF500_G and (not ompF224_G)))) -3.93 * (((ompF171_T or ompF248_T) or ((not ompF452_G) or (not ompF360_A))) and…	3 Trees, 23 Leaves	0	1	=-11.9 +5.04 * (((yedS60_T and (not yedS229_T)) or (yedS281_C or yedS84_A)) or (((not yedS379_T) and (not yedS189_G)) or ((not yedS304_A) and (not yedS170_T)))) +4.3 * ((((not yedS384_T) and yedS243_C) and (yedS300_G or (not yedS379_T))) or ((yedS211_G and (not yedS63_T)) and (yedS317_A and (not yedS316_C)))) +6.2 * (((yedS69_A and yedS273_T) and (yedS76_A and yedS334_G)) and (((not yedS325_C) an…	3 Trees, 24 Leaves	0	1	=-5.33 -3.44 * ((((not ypfM273_G) or ypfM148_A) and (ypfM77_T and ypfM385_T)) and (((not ypfM212_G) and ypfM233_C) and ((not ypfM89_A) and (not ypfM275_C)))) +4.96 * (((ypfM262_T and (not ypfM78_A)) and ((not ypfM74_T) and (not ypfM160_T))) and ((ypfM187_G and (not ypfM124_A)) and ((not ypfM309_T) and ypfM148_A9))) +1.62 * (((ypfM263_G and ypfM319_A) or ((not ypfM275_T) and ypfM367_G)) and ((ypfM…	3 Trees, 23 Leaves	0	1	=-1.41 -18.9 * ((((not ecpRABCDE394_G) or (not ecpRABCDE254_C)) and ecpRABCDE10_A) and ((ecpRABCDE10_A58 or (not ecpRABCDE27_G)) or (ecpRABCDE377_G or ecpRABCDE179_G))) +2.63 * (((ecpRABCDE660_T or ecpRABCDE495_C) or ((not ecpRABCDE376_-) or (not ecpRABCDE575_C))) and ((ecpRABCDE14_G and (not ecpRABCDE403_G)) and ((not ecpRABCDE126_A) and (not ecpRABCDE149_T)))) -4.16 * (((ecpRABCDE652_T or (not …	3 Trees 24 Leaves	0	0.9937	=-8.52 +2.01 * (((emrKY215_A and emrKY131_A) or ((not emrKY97_A) and (not emrKY383_G))) and ((emrKY131_A1 and (not emrKY214_C)) or ((not emrKY273_A) and (not emrKY247_T)))) +2.68 * ((((not emrKY277_G) and (not emrKY104_C)) or (emrKY170_A or (not emrKY361_C))) or (((not emrKY2_T) and emrKY218_G) or (emrKY217_C and (not emrKY247_T)))) +5.68 * (((emrKY394_A and emrKY136_A) or (emrKY152_C or emrKY247…	3 Trees, 23 Leaves	0.1429	0.9875	=-7.72 -2.17 * (((mdtABCD77_C and (not mdtABCD187_T)) or ((not mdtABCD28_T) or (not mdtABCD100_C))) or (((not mdtABCD85_C) or mdtABCD34_G) or (mdtABCD94_C and mdtABCD17_A))) +5.74 * ((((not mdtABCD92_T) and (not mdtABCD252_T)) and (mdtABCD95_G and (not mdtABCD213_A))) and ((mdtABCD43_C and mdtABCD19_G) and ((not mdtABCD91_T) and (not mdtABCD68_T)))) +3.11 * ((mdtABCD148_T and (mdtABCD17_A and mdt…	3 Trees, 21 Leaves	0	1	=-16.3 +19.2 * (((yehABCD158_C and yehABCD82_A) and ((not yehABCD274_-) and yehABCD93_C)) and ((yehABCD235_C and (not yehABCD188_T)) and (yehABCD24_A and (not yehABCD81_A)))) -4.37 * (((not yehABCD122_C) and (not yehABCD105_C)) and (((not yehABCD163_G) or (not yehABCD91_A)) and (not yehABCD215_T))) -2.48 * (((yehABCD222_A or (not yehABCD76_C)) or (yehABCD239_- or yehABCD139_A)) and (((not yehABCD…	3 Trees, 24 Leaves	0	1	=-21.8 +3.15 * (((bdm120_C or bdm169_G) or ((not bdm162_T) or bdm149_G)) or ((bdm116_- or bdm160_A) and (bdm321_T and (not bdm195_-)))) +21 * (((bdm27_G and bdm117_T) and ((not bdm207_A) and (not bdm133_T))) and ((bdm238_G and (not bdm224_G)) and (bdm104_C and bdm60_C))) -2.66 * ((((not bdm195_T) and (not bdm171_A)) and (bdm254_C and (not bdm160_A))) and (((not bdm132_C) and bdm152_A) or ((not bd…	3 Trees, 23 Leaves	0	0.9726	=-2.83 +2.7 * (((fimB1379_T or fimB773_T) or ((not fimB1364_C) or fimB837_T)) or ((fimB785_T or (not fimB617_A)) or (fimB1422_T or fimB599_A))) +4.46 * (((fimB1087_C and fimB641_G) or fimB720_A) and ((fimB1162_G and fimB823_A) or (fimB301_G or fimB987_-))) -5.68 * ((((not fimB419_A) or (not fimB422_G)) or ((not fimB599_C) or fimB626_G)) or (((not fimB109_G) or fimB103_T) or ((not fimB699_G) or (n…	3 Trees, 22 Leaves	0	0.9787	=-26 +19.7 * ((((not fimE226_T) and (not fimE152_C)) and (fimE323_G and (not fimE282_T))) and ((fimE116_T and (not fimE202_A)) and ((not fimE445_T) and fimE461_C))) +4.54 * (((fimE236_T and fimE119_T) and fimE165_G) or (((not fimE1_-) or fimE112_G) and fimE134_A)) +2.78 * (((fimE236_C or fimE99_A) and (fimE234_C and fimE101_G)) and ((fimE441_G and (not fimE483_C)) and (fimE394_T and fimE49_C)))
	Chicken	3 Trees, 24 Leaves	0.0833	0.9932	=1.03 -19.8 * (((csgDEFG222_G or csgDEFG196_G) and ((not csgDEFG373_G) or csgDEFG239_T)) or (((not csgDEFG207_A) or csgDEFG15_-) or (csgDEFG241_A or (not csgDEFG314_-)))) -1.46 * (((csgDEFG223_T and csgDEFG619_G) and (csgDEFG291_G or (not csgDEFG606_G))) and (((not csgDEFG336_A) or (not csgDEFG573_T)) and ((not csgDEFG546_T) and csgDEFG605_G))) -2.8 * ((((not csgDEFG781_T) and csgDEFG674_T) and (…	3 Trees, 24 Leaves	0	0.9866	=6.55 -7.74 * (((flhDC671_T or (not flhDC593_C)) or (flhDC621_A or flhDC247_G)) or ((flhDC689_A or flhDC166_G) or ((not flhDC577_A) or (not flhDC720_T)))) -4.53 * (((flhDC570_T and flhDC128_C) and ((not flhDC431_A) and (not flhDC36_A))) and (((not flhDC261_C) and flhDC152_C) and (flhDC721_G and flhDC176_T))) -4.3 * ((((not flhDC391_G) and flhDC536_A) and (flhDC241_A and (not flhDC123_A))) and ((f…	3 Trees, 24 Leaves	0	1	=5.33 -3.7 * (((ompF20_T and (not ompF452_G)) or (ompF204_T or ompF299_G)) or (((not ompF467_G) or ompF188_T) or ((not ompF392_A) or (not ompF182_-)))) -7.59 * (((ompF565_A or ompF187_G) or (ompF197_G or (not ompF440_C))) or ((ompF362_A and ompF188_G) and ((not ompF604_G) or ompF54_T))) -6.57 * (((ompF454_G or (not ompF604_-)) and ((not ompF418_T) and (not ompF450_T))) and (((not ompF171_G) or om…	3 Trees, 24 Leaves	0.2727	0.9621	=1.25 -3.59 * ((((not yedS16_G) and (not yedS255_A)) and ((not yedS37_A) and (not yedS380_G))) and ((yedS371_G or (not yedS190_T)) and ((not yedS445_A) or (not yedS367_A)))) -6.09 * (((yedS171_G and (not yedS135_T)) and (yedS37_A50 or yedS136_A)) or ((yedS202_T or yedS431_-) or (yedS344_G or (not yedS158_A)))) +5.47 * (((yedS290_T or yedS351_A) and (yedS24_C or yedS239_C)) or (((not yedS104_C) or…	3 Trees, 24 Leaves	0	1	=-20.3 +3.49 * (((ypfM275_T and ypfM77_T) and (ypfM233_C and (not ypfM148_C))) and (((not ypfM273_G) and ypfM209_C) and ((not ypfM187_T) and ypfM340_A))) +18.3 * ((((not ypfM309_T) and ypfM212_A) and ((not ypfM160_T) and ypfM281_A)) and ((ypfM288_T and ypfM124_G) and (ypfM239_G and ypfM204_A))) -3.66 * ((((not ypfM324_T) and ypfM261_A) and (ypfM200_G and (not ypfM343_T))) or (((not ypfM342_C) or …	3 Trees, 23 Leaves	0	0.9863	=-0.987 +4.97 * (((ecpRABCDE781_C and ecpRABCDE124_A) and ((not ecpRABCDE499_G) and ecpRABCDE445_G)) or ((ecpRABCDE180_A or ecpRABCDE394_T) and (ecpRABCDE86_A or (not ecpRABCDE691_C)))) +3.95 * ((((not ecpRABCDE397_T) and (not ecpRABCDE109_T)) or (ecpRABCDE505_C and (not ecpRABCDE781_A))) or ((ecpRABCDE41_C and ecpRABCDE259_G) and ((not ecpRABCDE96_A) and ecpRABCDE149_C))) -5.19 * (((ecpRABCDE452…	3 Trees, 24 Leaves	0	0.9936	=-7.09 +4.76 * (((emrKY135_A and emrKY97_A) and (emrKY325_A and (not emrKY156_A))) and (((not emrKY270_T) and emrKY384_G) and (emrKY301_G and (not emrKY341_-)))) +3.66 * ((((not emrKY394_G) and emrKY156_A1) and ((not emrKY301_G) or emrKY97_A1)) or ((emrKY6_A or (not emrKY277_G)) or ((not emrKY6_A2) or (not emrKY196_T)))) +6.27 * ((((not emrKY82_G) or emrKY277_A) or ((not emrKY196_T) or (not emrKY…	3 Trees, 22 Leaves	0	1	=-1.57 -19.4 * (((mdtABCD184_C or (not mdtABCD9_C)) and (mdtABCD29_C or (not mdtABCD85_C))) and (((not mdtABCD58_G) or (not mdtABCD130_C)) or (mdtABCD77_T or mdtABCD108_G))) +20.4 * (((mdtABCD43_T or mdtABCD168_C) and ((not mdtABCD34_G) and (not mdtABCD39_T))) and ((mdtABCD92_C and mdtABCD69_T) and (mdtABCD89_A and (not mdtABCD148_T)))) -0.858 * (((mdtABCD96_T or (not mdtABCD4_C)) or (mdtABCD187_…	3 Trees, 22 Leaves	0.0833	1	=2.31 -2.68 * (((yehABCD195_T and (not yehABCD188_T)) or (yehABCD110_A or (not yehABCD95_C))) or ((yehABCD128_T or yehABCD24_-) or (yehABCD137_T or (not yehABCD91_G)))) -3.92 * ((((not yehABCD239_-) or yehABCD255_C) or ((not yehABCD251_T) and yehABCD20_-)) and (((not yehABCD82_-) or (not yehABCD158_A)) and (yehABCD216_A and (not yehABCD24_T)))) -1.82 * ((yehABCD23_T and (yehABCD169_G or yehABCD15…	3 Trees, 24 Leaves	0.1111	0.9936	=-22.4 +21.7 * ((((not bdm83_T) and (not bdm2_-)) and ((not bdm56_C) and bdm145_A)) and ((bdm294_C and bdm254_C) and ((not bdm162_C) and bdm29_T))) -1.74 * ((((not bdm147_A) and bdm133_C) and ((not bdm344_-) and (not bdm132_A))) and ((bdm107_G or (not bdm242_G)) and ((not bdm117_A) and (not bdm210_C)))) +4.07 * ((((not bdm152_A) and (not bdm243_G)) and (bdm161_G or (not bdm181_A))) or (((not bdm2…	3 Trees, 24 Leaves	0	0.9577	=0.925 -19.9 * ((((not fimB614_A) or fimB540_T) or (fimB1365_T or fimB888_T)) or (((not fimB430_C) or (not fimB1087_C)) or ((not fimB1046_A) or fimB627_T))) -2.72 * (((fimB302_G or (not fimB593_G)) and ((not fimB1363_C) and fimB682_T)) and (((not fimB1246_A) and (not fimB629_-)) and (fimB406_T or (not fimB1023_T)))) -2.98 * ((((not fimB1413_A) and (not fimB919_G)) or ((not fimB549_C) or fimB220_A…	3 Trees, 24 Leaves	0	0.9927	=0.677 -5.03 * ((((not fimE240_G) and fimE340_T) and ((not fimE397_A) and fimE55_A)) and (((not fimE335_A) and (not fimE96_G)) or ((not fimE278_T) or fimE277_C))) +2.44 * ((((not fimE225_T) and (not fimE233_C)) and (fimE282_C and (not fimE488_T))) or ((fimE114_A or (not fimE477_C)) and (fimE233_C and (not fimE278_T)))) -1.39 * ((((not fimE49_C) or fimE111_C) or ((not fimE105_A) or (not fimE246_T)…
	Dog	3 Trees, 24 Leaves	0	0.986	=-7.66 +3.4 * (((csgDEFG360_- or csgDEFG318_T) and ((not csgDEFG355_-) and csgDEFG781_C)) or ((csgDEFG501_C and csgDEFG467_G) and ((not csgDEFG392_T) and csgDEFG684_C))) +2.67 * (((csgDEFG207_A and (not csgDEFG517_T)) and (csgDEFG649_C and csgDEFG600_A)) and (((not csgDEFG314_A) and csgDEFG291_G) and (csgDEFG592_G and (not csgDEFG196_G)))) +2.44 * ((((not csgDEFG233_G) and csgDEFG146_C) and (csgD…	3 Trees, 24 Leaves	0	0.9929	=1.82 -4.03 * ((((not flhDC568_T) and (not flhDC728_C)) and ((not flhDC671_A) or (not flhDC279_A))) or (((not flhDC689_G) or flhDC564_C) or ((not flhDC169_G) or flhDC247_G))) +6.35 * ((((not flhDC288_A) or (not flhDC221_C)) and ((not flhDC149_T) and flhDC466_G)) or ((flhDC724_C or (not flhDC169_G)) or ((not flhDC575_T) or (not flhDC410_A)))) -4.99 * ((((not flhDC621_A) and flhDC247_-) and ((not f…	3 Trees, 24 Leaves	0.125	0.9865	=-3.03 -2.65 * ((((not ompF204_A) and (not ompF469_C)) or (ompF20_- or ompF195_G)) and (((not ompF157_A) and ompF524_A) or ((not ompF391_-) or ompF565_A))) +6.67 * (((ompF515_G and (not ompF418_A)) and (ompF467_G and ompF120_C)) and (((not ompF352_A) and (not ompF299_G)) and (ompF54_G and (not ompF371_A)))) -3.86 * ((((not ompF182_A) and (not ompF398_A)) and (ompF583_C and (not ompF404_A))) and (…	3 Trees, 24 Leaves	0	1	=-1.95 +5.65 * ((((not yedS345_T) and yedS134_T) and (yedS135_C and yedS315_C)) or (((not yedS443_A) or (not yedS328_T)) or (yedS292_G or (not yedS192_A)))) -4.89 * ((((not yedS391_C) and (not yedS135_T)) or ((not yedS203_C) or (not yedS316_T))) and ((yedS317_A or (not yedS316_C)) and ((not yedS316_A) and (not yedS330_C)))) -3.47 * ((((not yedS257_C) and yedS49_A) or ((not yedS244_T) or (not yedS…	3 Trees, 24 Leaves	0	0.9866	=-0.412 +0.824 * (((ypfM130_G and (not ypfM385_-)) or (ypfM367_G or ypfM246_A)) and ((ypfM212_A and ypfM239_G) and (ypfM281_A and ypfM77_T))) -18.2 * ((((not ypfM309_C) or ypfM328_A) or (ypfM275_C or ypfM200_T)) or (((not ypfM160_G) or (not ypfM89_G)) or (ypfM78_A or ypfM288_C))) -2.69 * ((((not ypfM212_G) or ypfM342_T) and (ypfM128_A or ypfM211_A)) and (((not ypfM204_C) and (not ypfM175_A)) and …	3 Trees, 23 Leaves	0	0.9786	=-18.1 -4.1 * ((((not ecpRABCDE269_T) and (not ecpRABCDE187_T)) and ((not ecpRABCDE384_T) and (not ecpRABCDE766_C))) and ((not ecpRABCDE264_T) and ((not ecpRABCDE445_A) and (not ecpRABCDE574_T)))) +18.7 * (((ecpRABCDE712_T and (not ecpRABCDE30_T)) or (ecpRABCDE124_G and (not ecpRABCDE713_A))) and ((ecpRABCDE376_- and ecpRABCDE292_A) and (ecpRABCDE641_C and ecpRABCDE58_T))) +1.51 * ((((not ecpRABC…	3 Trees, 22 Leaves	0.0556	1	=-6.73 +4.23 * ((((not emrKY59_T) and (not emrKY104_C)) and ((not emrKY212_A) and emrKY398_C)) or ((not emrKY236_G) and emrKY156_A)) +1.84 * (((emrKY242_C and emrKY214_T) or ((not emrKY125_G) or emrKY158_A)) and ((emrKY97_A or (not emrKY136_A)) and ((not emrKY383_A) and (not emrKY218_A)))) +3.74 * ((((not emrKY215_C) or (not emrKY369_T)) and (emrKY97_A and emrKY301_G)) and ((emrKY247_C and emrKY5…	3 Trees, 24 Leaves	0.0909	1	=2.58 -3.6 * ((((not mdtABCD162_T) or (not mdtABCD98_G)) or (mdtABCD92_A or (not mdtABCD252_A))) or (((not mdtABCD43_C) or (not mdtABCD30_G)) or (mdtABCD111_T or mdtABCD28_G))) -4.55 * (((mdtABCD252_T or (not mdtABCD85_T)) or (mdtABCD95_A or (not mdtABCD160_T))) and (((not mdtABCD45_T) and mdtABCD100_C) and ((not mdtABCD39_T) or (not mdtABCD11_T)))) -1.23 * (((mdtABCD168_C or mdtABCD68_A) or (mdt…	3 Trees, 24 Leaves	0	1	=-4.86 -19.4 * ((((not yehABCD82_A) or (not yehABCD81_-)) or (yehABCD223_C or (not yehABCD215_A))) or (((not yehABCD239_-) or (not yehABCD82_A6)) and (yehABCD255_C or (not yehABCD78_C)))) +2.71 * ((((not yehABCD163_G) and yehABCD142_C) and ((not yehABCD216_G) and yehABCD110_G)) and ((yehABCD262_T and yehABCD24_A) and ((not yehABCD192_C) and yehABCD141_G))) +3.61 * ((((not yehABCD136_C) or yehABCD…	3 Trees, 24 Leaves	0.0556	1	=-16 -3.85 * (((bdm88_C and (not bdm256_A)) and ((not bdm262_T) or bdm219_A)) and ((bdm196_- or bdm223_T) or (bdm107_G or bdm274_A))) +17.7 * (((bdm163_G and (not bdm83_T)) and (bdm117_T and bdm254_C)) or (((not bdm116_T) and bdm155_A) and ((not bdm321_T) and bdm258_C))) -4.85 * ((((not bdm145_G) and bdm187_T) and ((not bdm295_G) or bdm29_G)) and ((bdm161_G or (not bdm284_T)) or ((not bdm189_T) o…	3 Trees, 24 Leaves	0.0556	0.9925	=-0.844 +2.46 * (((fimB627_G and (not fimB732_T)) or (fimB631_G or fimB1445_G)) and ((fimB882_G and (not fimB966_T)) and ((not fimB1404_A) and (not fimB952_-)))) -19.4 * (((fimB801_C or (not fimB1467_C)) or (fimB416_T or (not fimB1279_T))) or ((fimB293_A or (not fimB419_A)) or (fimB622_G or (not fimB99_C)))) -3.43 * (((fimB1142_G and fimB598_A) and ((not fimB630_C) and (not fimB100_G))) and (((no…	3 Trees, 24 Leaves	0	1	=-1.63 +2.73 * (((fimE382_T or fimE263_T) or ((not fimE43_-) or fimE441_A)) or (((not fimE88_G) and (not fimE250_A)) and (fimE119_C or (not fimE485_C)))) -18.3 * (((fimE277_T or fimE202_A) or ((not fimE461_C) or fimE234_T)) or ((fimE483_C or (not fimE488_C)) or (fimE135_T or (not fimE224_C)))) -1.34 * (((fimE154_C or fimE236_A) or ((not fimE153_C) or (not fimE208_C))) or ((fimE304_C and (not fimE…
	Human	3 Trees, 24 Leaves	0.1333	0.9297	=-22 +2.46 * ((((not csgDEFG713_C) or csgDEFG294_-) or ((not csgDEFG397_C) or csgDEFG799_-)) or ((csgDEFG481_T or csgDEFG721_G) or ((not csgDEFG201_T) or csgDEFG731_G))) +19.8 * ((((not csgDEFG267_T) and (not csgDEFG221_A)) and ((not csgDEFG605_A) and (not csgDEFG291_T))) and (((not csgDEFG177_C) and csgDEFG580_G) and ((not csgDEFG545_G) and (not csgDEFG619_T)))) +1.69 * ((((not csgDEFG190_T) or …	3 Trees, 24 Leaves	0.2069	0.9225	=-20.8 +19.6 * (((flhDC136_T and (not flhDC507_-)) and ((not flhDC174_C) and (not flhDC169_A))) and (((not flhDC325_C) and flhDC648_A) and ((not flhDC388_A) and (not flhDC384_T)))) -1.28 * ((((not flhDC569_A) and (not flhDC670_T)) and (flhDC628_T and (not flhDC268_C))) and (((not flhDC484_T) and (not flhDC118_C)) and (flhDC289_C and (not flhDC599_C)))) +1.75 * (((flhDC41_C or (not flhDC766_C)) or…	3 Trees, 23 Leaves	0	0.9708	=2.82 -1.49 * ((ompF467_G and ((not ompF605_C) or (not ompF389_C))) or (((not ompF217_T) or (not ompF171_G)) or ((not ompF459_T) and ompF348_T))) -20.7 * (((ompF46_T or (not ompF270_A)) or ((not ompF252_G) or (not ompF157_G))) or (((not ompF182_-) or (not ompF224_A)) or ((not ompF352_G) or (not ompF416_A)))) -3.46 * (((ompF222_G and ompF377_A) and (ompF448_A and ompF224_A5)) and ((ompF125_C and o…	3 Trees , 24 Leaves	0.0385	0.9573	=1.22 -19 * ((((not yedS345_C) or (not yedS378_G)) or (yedS318_C or (not yedS371_G))) or (((not yedS37_C) or yedS330_C) or (yedS391_C or (not yedS337_T)))) -2.5 * (((yedS445_G or yedS134_C) and (yedS239_T and yedS74_G)) and (((not yedS232_A) and (not yedS230_T)) and ((not yedS317_T) and (not yedS369_C)))) -1.94 * ((((not yedS95_T) or (not yedS353_A)) or (yedS49_T or yedS82_T)) and (((not yedS333_…	3 Trees, 24 Leaves	0.0313	0.9627	=-0.576 +4.16 * (((ypfM239_T or ypfM266_G) or (ypfM88_G or (not ypfM319_A))) or ((ypfM342_T and ypfM168_C) or (ypfM211_A or ypfM230_C))) -1.67 * (((ypfM187_G and ypfM266_A) and (ypfM288_T and ypfM233_C)) and (((not ypfM263_G) and (not ypfM340_G)) and (ypfM273_A and (not ypfM309_T)))) -2.86 * ((((not ypfM144_A) or (not ypfM175_G)) and (ypfM274_G or (not ypfM343_T))) or (((not ypfM342_C) or (not yp…	3 Trees, 24 Leaves	0.2174	0.9394	=-2.28 +1.72 * ((((not ecpRABCDE124_A) or (not ecpRABCDE427_C)) and (ecpRABCDE781_C or ecpRABCDE480_T)) or ((ecpRABCDE575_T or ecpRABCDE639_T) or (ecpRABCDE692_T or (not ecpRABCDE576_A)))) +5.45 * ((((not ecpRABCDE194_-) or (not ecpRABCDE339_T)) or (ecpRABCDE425_T or (not ecpRABCDE160_T))) or (((not ecpRABCDE396_-) and ecpRABCDE88_G) and (ecpRABCDE114_- or ecpRABCDE239_G))) -4.68 * ((((not ecpRAB…	3 Trees, 24 Leaves	0	1	=2.39 -4.68 * ((((not emrKY301_A) or emrKY2_T) and (emrKY218_G or emrKY248_T)) or (((not emrKY203_A) or emrKY369_C) or ((not emrKY384_G) or (not emrKY251_G)))) +1.98 * ((((not emrKY383_G) or emrKY318_T) or (emrKY125_G and (not emrKY2_-))) and (((not emrKY300_T) or (not emrKY280_G)) or (emrKY217_T and (not emrKY131_-)))) -4.45 * ((((not emrKY242_C) and emrKY341_A) or (emrKY158_A or emrKY172_-)) or…	3 Trees, 24 Leaves	0	0.9929	=1.91 +1.58 * (((mdtABCD168_C and mdtABCD69_G) or (mdtABCD92_A or mdtABCD108_G)) or ((mdtABCD69_T and mdtABCD92_C) and (mdtABCD184_C and (not mdtABCD168_G)))) -4.47 * ((((not mdtABCD92_T) or (not mdtABCD2_C)) and ((not mdtABCD46_A) and (not mdtABCD134_A))) and (((not mdtABCD185_T) and (not mdtABCD98_A)) and (mdtABCD213_C and mdtABCD70_C))) -5.62 * (((mdtABCD54_A or mdtABCD183_G) and ((not mdtABCD…	3 Trees, 24 Leaves	0	0.9683	=-2.36 +5.44 * (((yehABCD91_T or yehABCD94_A) or (yehABCD137_T and (not yehABCD115_G))) or ((yehABCD140_C or (not yehABCD45_-)) or ((not yehABCD233_A) or yehABCD153_A))) +3.62 * ((((not yehABCD22_T) and yehABCD222_A) or (yehABCD233_G or yehABCD76_T)) or (((not yehABCD139_T) or (not yehABCD199_T)) or ((not yehABCD256_C) or (not yehABCD214_T)))) -4.13 * (((yehABCD256_T or (not yehABCD263_A)) or (ye…	3 Trees, 24 Leaves	0.129	0.963	=3.6 -2.69 * (((bdm71_G and (not bdm149_-)) and ((not bdm155_G) and (not bdm111_A))) and (((not bdm148_A) and bdm83_C) and ((not bdm181_T) and (not bdm136_A)))) -1.31 * ((((not bdm162_T) or (not bdm242_G)) and (bdm207_C and bdm178_G)) or ((bdm262_T or bdm29_G) or ((not bdm102_G) or (not bdm107_G)))) -2.13 * ((((not bdm4_-) or (not bdm6_T)) and ((not bdm114_A) and (not bdm149_-))) and (((not bdm19…	3 Trees, 24 Leaves	0.087	0.9845	=-1.23 -19.5 * ((((not fimB121_T) or fimB1449_T) or (fimB987_C or fimB1002_T)) or ((fimB435_G or fimB1087_A) or (fimB1276_A or fimB783_C))) +2.25 * (((fimB1008_A or (not fimB426_T)) and ((not fimB1137_T) and (not fimB933_G))) or (((not fimB965_A) or fimB1462_T) or ((not fimB949_G) or (not fimB552_G)))) -2.09 * (((fimB642_A or fimB628_G) and ((not fimB1445_T) and (not fimB671_T))) and (((not fimB1…	3 Trees, 23 Leaves	0.0435	0.9839	=1.48 -1.74 * ((((not fimE461_C) or (not fimE244_T)) or (fimE391_C or fimE119_C)) or ((fimE234_T or fimE331_T) or (fimE65_T or fimE34_A))) +2.26 * (((fimE222_A or (not fimE448_A)) and (fimE415_A and fimE240_T)) or ((fimE18_T or fimE140_C) and (fimE277_C and fimE112_A))) -2.94 * (((fimE29_A or fimE112_A) and (fimE192_C and fimE229_G)) and (((not fimE488_T) and (not fimE17_G)) and fimE116_T))
	Mouse	3 Trees, 23 Leaves	0.6667	0.9726	=-21.4 -1.92 * ((((not csgDEFG44_A) and csgDEFG44_A39) and (csgDEFG223_T or (not csgDEFG239_A))) and ((csgDEFG44_A42 or csgDEFG392_T) or ((not csgDEFG44_A23) or csgDEFG684_T))) +19.5 * ((((not csgDEFG537_T) and (not csgDEFG314_A)) and ((not csgDEFG467_A) and csgDEFG241_C)) and (((not csgDEFG731_G) and csgDEFG255_T) and (csgDEFG197_C and (not csgDEFG177_C)))) +4.12 * (((csgDEFG44_A0 and (not csgDE…	3 Trees, 23 Leaves	0	1	=-1.27 +5.61 * (((flhDC616_G and flhDC150_G) and (flhDC438_T and (not flhDC168_G))) or ((flhDC505_T or (not flhDC696_C)) and (not flhDC676_T))) -5.2 * (((flhDC370_G or flhDC499_G) or (flhDC570_C or flhDC707_G)) and ((flhDC585_G and flhDC605_A) or (flhDC149_A or flhDC28_T))) -2.38 * (((flhDC671_G or (not flhDC289_C)) or ((not flhDC216_G) or flhDC170_A)) or ((flhDC701_A or (not flhDC172_T)) and (fl…	3 Trees, 24 Leaves	0	1	=-5.49 +2.26 * (((ompF448_A and ompF211_-) and ((not ompF255_G) and ompF33_A)) and (((not ompF33_A6) and (not ompF20_-)) and (ompF69_A and (not ompF327_-)))) +4.72 * (((ompF33_A96 and ompF33_A93) and (ompF33_A02 and (not ompF354_A))) and (((not ompF33_A14) and (not ompF188_T)) and ((not ompF33_A47) and ompF254_A))) -4.14 * (((ompF20_- or (not ompF33_A61)) or (ompF418_A or ompF300_A)) and (((not o…	3 Trees, 23 Leaves	0.625	0.9778	=-2.4 +3.54 * (((yedS316_C and yedS384_T) and ((not yedS211_A) and yedS338_A)) or ((yedS4_A or yedS353_T) and yedS189_C)) +5.89 * (((yedS82_T or yedS54_A) or ((not yedS233_T) and (not yedS156_T))) and (((not yedS4_A67) or yedS419_T) and ((not yedS443_G) or yedS212_C))) -3.19 * ((((not yedS4_A39) and yedS95_T) and (yedS20_C and (not yedS334_T))) or ((yedS150_T or (not yedS129_T)) and (yedS80_A and…	3 Trees, 20 Leaves	0	1	=-1.51 -17.9 * (((ypfM99_C or (not ypfM239_G)) or (ypfM200_T or ypfM89_-)) and (((not ypfM385_T) or ypfM49_A) or (ypfM274_A or ypfM343_C))) +17.9 * (((ypfM309_C and ypfM130_A) and (ypfM340_A and (not ypfM204_C))) and (((not ypfM130_A0) and ypfM262_T) and (ypfM275_T and (not ypfM99_T)))) -1.81 * (((not ypfM246_A) and (not ypfM343_T)) or (ypfM49_A9 and ypfM135_G))	3 Trees, 23 Leaves	0.4545	0.9792	=-2.04 +4.01 * (((ecpRABCDE543_T or (not ecpRABCDE114_-)) and ((not ecpRABCDE405_G) and (not ecpRABCDE705_G))) or ((ecpRABCDE647_G and ecpRABCDE41_C) and (ecpRABCDE96_G and ecpRABCDE394_G))) +2.44 * (((ecpRABCDE678_A and (not ecpRABCDE405_G)) and (ecpRABCDE540_T and ecpRABCDE615_G)) and ((ecpRABCDE397_C and (not ecpRABCDE659_G)) or ((not ecpRABCDE543_G) or (not ecpRABCDE141_-)))) -4.71 * (((ecpRA…	3 Trees, 17 Leaves	0.4	0.9603	=1.79 -21 * (((emrKY59_T or (not emrKY125_G)) and ((not emrKY16_T) or (not emrKY236_T))) and ((emrKY97_A or emrKY301_G) or emrKY50_C)) -4.89 * (((not emrKY308_C) and emrKY383_G) and (not emrKY97_A2)) -1.48 * ((emrKY308_T and ((not emrKY383_A) and (not emrKY130_A))) and (((not emrKY197_A) or (not emrKY75_T)) or ((not emrKY300_T) or (not emrKY214_C))))	3 Trees, 24 Leaves	0.1	0.9873	=-1.28 -21 * (((mdtABCD68_T or (not mdtABCD184_A)) or (mdtABCD148_G or (not mdtABCD14_T))) and ((mdtABCD77_C or (not mdtABCD148_C)) and ((not mdtABCD89_C) or mdtABCD187_C))) +3.11 * (((mdtABCD94_A or (not mdtABCD42_T)) and (mdtABCD43_C and (not mdtABCD32_A))) and (((not mdtABCD17_T) or (not mdtABCD129_C)) and (mdtABCD98_G and mdtABCD100_C))) -2.72 * (((mdtABCD184_C or mdtABCD66_A) or (mdtABCD130_…	3 Trees, 23 Leaves	0	0.9797	=2.5 -18.9 * (((yehABCD81_A or (not yehABCD93_C)) or (yehABCD255_C or (not yehABCD91_G))) or (((not yehABCD288_C) or (not yehABCD265_A)) or ((not yehABCD256_C) or yehABCD253_T))) -1.69 * (((yehABCD163_A or (not yehABCD158_A)) and ((not yehABCD142_T) and (not yehABCD178_A))) or (((not yehABCD269_G) or (not yehABCD231_A)) or ((not yehABCD155_-) or yehABCD82_C))) -4.83 * ((((not yehABCD269_A) and (n…	3 Trees, 23 Leaves	0	1	=-5.22 +3.75 * (((bdm163_A or bdm147_A) or (bdm242_G and (not bdm155_G))) and (((not bdm56_C) and bdm56_A) and (not bdm275_-))) -18.3 * ((((not bdm147_A) or bdm143_T) and ((not bdm56_A6) or bdm56_A5)) or (((not bdm29_T) or bdm117_A) or (bdm107_A or bdm162_C))) +2.37 * (((bdm147_G and bdm62_T) and (bdm172_A and bdm3_G)) or (((not bdm117_T) or (not bdm220_T)) or ((not bdm89_G) or (not bdm120_T))))	3 Trees, 23 Leaves	0.3333	1	=0.948 -4.67 * ((((not fimB631_A) or (not fimB679_C)) or ((not fimB654_C) or (not fimB132_T))) and ((fimB450_G and fimB1046_A) and (fimB1014_G or (not fimB577_A)))) -7.81 * (((fimB1_A and fimB430_C) or (fimB426_C or (not fimB1060_A))) and (((not fimB1_A54) and fimB143_A) or fimB1_A369)) +4.9 * ((((not fimB1_A543) and (not fimB787_C)) or ((not fimB1_A359) or fimB1_A25)) or (((not fimB1_A71) and fi…	3 Trees, 20 Leaves	0	1	=-1 -19.7 * ((((not fimE225_G) and fimE233_T) or (fimE325_G or fimE116_C)) or (((not fimE171_C) or fimE18_T) or (fimE277_T or fimE282_T))) -19.2 * ((((not fimE483_T) or (not fimE7_T)) or ((not fimE488_C) or (not fimE208_C))) or ((fimE234_T or (not fimE119_T)) or ((not fimE29_A) or (not fimE486_T)))) -1.84 * ((((not fimE114_A) and fimE461_C) and (not fimE233_T)) and (not fimE160_C))
	Pig	3 Trees, 23 Leaves	0.2	0.9797	=-2.93 +4.55 * ((((not csgDEFG97_G) or (not csgDEFG256_A)) or ((not csgDEFG574_T) and (not csgDEFG332_A))) or ((not csgDEFG559_A) or ((not csgDEFG196_A) or (not csgDEFG191_G)))) -6.15 * ((((not csgDEFG48_A) and (not csgDEFG221_A)) and ((not csgDEFG314_A) and (not csgDEFG515_A))) and (((not csgDEFG223_C) and (not csgDEFG48_A37)) and (csgDEFG559_A and csgDEFG702_C))) +7.22 * (((csgDEFG422_T and (no…	3 Trees, 23 Leaves	0.0769	0.9655	=-0.394 -23.2 * ((((not flhDC725_G) and (not flhDC283_G)) or (not flhDC8_A)) or (((not flhDC150_G) or flhDC466_A) or ((not flhDC746_T) or (not flhDC670_C)))) -1.95 * (((flhDC438_T and flhDC600_T) or ((not flhDC282_G) or (not flhDC241_A))) and (((not flhDC346_T) and flhDC151_T) and (flhDC232_G and flhDC276_G))) +4.71 * (((flhDC703_C and flhDC575_T) or (flhDC169_T or (not flhDC301_A))) or (((not fl…	3 Trees, 22 Leaves	0	0.9865	=2.43 +5.44 * (((ompF459_G and (not ompF182_A)) or (ompF385_G or ompF588_A)) or (((not ompF145_T) or (not ompF33_A)) or (ompF537_G or (not ompF33_A29)))) -4.78 * ((((not ompF454_G) or ompF182_A1) or (ompF188_T or ompF54_T)) and (ompF518_G and ompF150_T)) -4.43 * (((ompF278_T and (not ompF518_T)) and ((not ompF33_A00) or (not ompF20_T))) and ((ompF443_T and (not ompF76_A)) and ((not ompF354_T) and…	3 Trees, 24 Leaves	0.1333	0.9688	=-2.24 -24.5 * (((yedS350_C or yedS319_A) or (yedS75_C or yedS270_-)) or ((yedS64_G or yedS273_C) or (yedS366_T and yedS270_C))) +4.74 * (((yedS367_G or yedS371_A) or (yedS49_T and (not yedS374_A))) or (((not yedS492_G) or yedS185_T) or (yedS487_T or (not yedS18_G)))) +3.95 * (((yedS440_G or yedS350_A) or (yedS242_A and yedS243_C)) or ((yedS287_T or yedS365_G) or ((not yedS3_G) or yedS371_A)))	3 Trees, 24 Leaves	0	0.9934	=1.55 -4.25 * (((ypfM246_A or ypfM270_G) or ((not ypfM124_G) or ypfM187_T)) or (((not ypfM263_A) or (not ypfM328_C)) or ((not ypfM160_G) or (not ypfM273_A)))) -3.58 * ((((not ypfM239_A) and (not ypfM89_-)) and (ypfM285_G and (not ypfM257_C))) and (((not ypfM342_T) or ypfM200_G) and (ypfM144_A or ypfM385_-))) +0.991 * (((ypfM262_C and ypfM266_A) or ((not ypfM99_C) or ypfM281_T)) or (((not ypfM342_…	3 Trees, 23 Leaves	0.0526	0.9926	=-1.85 -4.19 * (((ecpRABCDE452_A or (not ecpRABCDE402_A)) and ((not ecpRABCDE534_A) and ecpRABCDE303_C)) and ((ecpRABCDE11_C and (not ecpRABCDE254_T)) and ((not ecpRABCDE397_C) or ecpRABCDE141_-))) +3.97 * ((((not ecpRABCDE217_C) and (not ecpRABCDE662_T)) and (ecpRABCDE423_G and ecpRABCDE114_-)) or ((ecpRABCDE645_G and ecpRABCDE394_G) and ((not ecpRABCDE694_T) and ecpRABCDE384_C))) +4.8 * (((ecpR…	3 Trees, 24 Leaves	0	1	=-1.74 +4.64 * ((((not emrKY75_T) or (not emrKY213_C)) or (emrKY184_A and (not emrKY325_T))) or ((emrKY301_- or emrKY212_T) or ((not emrKY203_A) or (not emrKY304_G)))) -4.85 * ((((not emrKY197_A) or (not emrKY108_A)) and ((not emrKY301_-) and emrKY274_T)) or (((not emrKY234_C) or (not emrKY97_A)) or (emrKY387_C or emrKY6_A))) +4.55 * (((emrKY16_T and emrKY242_T) or (emrKY302_C or emrKY247_A)) or …	3 Trees, 24 Leaves	0	1	=-0.51 -19.9 * (((mdtABCD68_G and (not mdtABCD77_C)) or ((not mdtABCD162_T) or mdtABCD4_-)) or (((not mdtABCD39_C) or mdtABCD19_A) or ((not mdtABCD95_G) or mdtABCD19_A1))) -1.7 * (((mdtABCD130_A or (not mdtABCD89_A)) and ((not mdtABCD18_A) and mdtABCD42_T)) or (((not mdtABCD184_A) and mdtABCD224_G) and (mdtABCD18_A7 and (not mdtABCD89_C)))) +1.01 * ((((not mdtABCD187_T) or (not mdtABCD17_A)) or (…	3 Trees, 24 Leaves	0	1	=-19.5 +3.29 * (((yehABCD256_C and (not yehABCD239_A)) and (yehABCD266_A and yehABCD150_A)) and (((not yehABCD82_-) and yehABCD169_G) and (yehABCD139_T or yehABCD106_C))) +18.9 * (((yehABCD289_A and yehABCD141_G) or (yehABCD264_C or (not yehABCD81_-))) and ((yehABCD222_G and yehABCD40_G) and (yehABCD24_A and (not yehABCD128_T)))) -4.37 * ((((not yehABCD253_T) and (not yehABCD209_A)) and (yehABCD1…	3 Trees, 24 Leaves	0.0714	0.9803	=-1.22 -6.76 * (((bdm243_G or (not bdm189_T)) and ((not bdm114_-) and bdm290_C)) or (((not bdm131_A) or (not bdm147_G)) and ((not bdm131_A5) and (not bdm273_-)))) +3 * (((bdm1_- and (not bdm161_G)) or (bdm160_A or (not bdm242_A))) or (((not bdm158_G) or bdm284_G) or (bdm273_- or (not bdm207_C)))) +5.73 * ((((not bdm161_A) and bdm160_G) or ((not bdm284_T) or (not bdm249_A))) and (((not bdm160_G) o…	3 Trees, 24 Leaves	0	0.9928	=-1.88 +4.71 * ((((not fimB395_G) and fimB1276_G) or (fimB1087_A or (not fimB457_A))) and ((fimB829_T and (not fimB540_T)) and ((not fimB987_C) or fimB87_A))) +5.79 * (((fimB1159_G or fimB87_A) or ((not fimB398_A) or fimB938_A)) or (((not fimB1137_C) and fimB1445_A) or (fimB445_C or fimB543_T))) -4.33 * (((fimB1449_A and (not fimB1413_A)) and ((not fimB422_T) or fimB426_C)) or (((not fimB1142_G) …	3 Trees, 24 Leaves	0	1	=-2.28 -6.66 * (((fimE460_C or (not fimE59_A)) or ((not fimE7_T) or fimE397_A)) or ((fimE112_G or fimE114_T) or ((not fimE59_A5) or (not fimE304_C)))) +1.4 * (((fimE105_C and fimE29_T) or (fimE154_C or (not fimE483_T))) or (((not fimE114_C) or fimE171_A) or (fimE8_C or (not fimE421_C)))) +3.6 * (((fimE18_A or fimE134_G) or (fimE225_G or (not fimE141_C))) or ((fimE187_G or (not fimE208_C)) or (fim…
	Rat	3 Trees, 22 Leaves	0.125	1	=-3.06 +4.56 * (((csgDEFG360_- or (not csgDEFG259_A)) and (not csgDEFG417_A)) or ((csgDEFG356_T and (not csgDEFG417_T)) or ((not csgDEFG392_T) and (not csgDEFG467_A)))) +1.63 * ((((not csgDEFG223_T) and (not csgDEFG355_A)) or ((not csgDEFG703_C) or csgDEFG255_C)) or (((not csgDEFG356_A) or csgDEFG629_T) and (csgDEFG626_A and csgDEFG177_T))) -4.33 * (((not csgDEFG255_C) and (csgDEFG773_A or (not c…	3 Trees, 24 Leaves	0	1	=-25.9 +21 * ((((not flhDC672_A) and (not flhDC671_T)) and (flhDC41_T and flhDC276_G)) or (((not flhDC505_T) and (not flhDC704_T)) and ((not flhDC289_T) and flhDC586_T))) +2.4 * ((((not flhDC140_C) or (not flhDC654_G)) and (flhDC56_A and (not flhDC272_A))) or ((flhDC569_T and (not flhDC325_C)) and (flhDC436_G and flhDC438_T))) +4.83 * (((flhDC689_T or flhDC96_T) or (flhDC497_C or flhDC707_G)) or …	3 Trees, 23 Leaves	0.2222	1	=-2.3 +1.51 * ((((not ompF391_-) and (not ompF236_T)) or ((not ompF46_G) or (not ompF195_A))) or (((not ompF274_C) and (not ompF218_C)) or (ompF214_T and (not ompF602_A)))) +3.83 * ((((not ompF354_A) and ompF176_A) and ((not ompF299_G) and (not ompF254_G))) or ((ompF165_T and ompF201_G) or ompF195_A6)) -4.85 * (((ompF274_C and (not ompF214_T)) or ((not ompF364_A) and (not ompF365_A))) and (((not …	3 Trees, 22 Leaves	0	1	=-19.4 +23 * (((yedS366_C and yedS129_T) and (yedS369_T and (not yedS337_C))) and ((yedS334_G and (not yedS317_T)) and (yedS233_T and yedS419_C))) -3.34 * (((yedS95_T or yedS315_C) and ((not yedS316_C) or (not yedS135_T))) and (((not yedS300_G) and yedS314_A) and (yedS318_T or yedS384_T))) -5.33 * (((not yedS293_-) and (not yedS444_T)) and (((not yedS174_-) or yedS93_T) and (yedS115_G and (not ye…	3 Trees, 23 Leaves	0.125	1	=-2.68 +3.95 * (((ypfM187_T or ypfM144_G) or (ypfM78_A or ypfM295_G)) and ((ypfM174_G or ypfM147_A) and ((not ypfM49_A) and (not ypfM100_T)))) +2.3 * (((ypfM273_A and (not ypfM343_C)) or (ypfM192_G or (not ypfM385_T))) or ((not ypfM246_T) or ((not ypfM367_G) and ypfM316_T))) -3.44 * ((((not ypfM262_T) or ypfM130_G) or ((not ypfM263_A) or (not ypfM309_C))) and (((not ypfM385_-) or (not ypfM315_A))…	3 Trees, 21 Leaves	0	0.9932	=-16.5 +18.2 * (((ecpRABCDE88_G and (not ecpRABCDE403_G)) and ((not ecpRABCDE568_T) and ecpRABCDE14_G)) and ((ecpRABCDE373_A and (not ecpRABCDE41_G)) and (ecpRABCDE772_C and (not ecpRABCDE766_C)))) -4.12 * ((((not ecpRABCDE459_A) or (not ecpRABCDE394_G)) or (ecpRABCDE679_T or ecpRABCDE563_C)) and ((ecpRABCDE186_C and ecpRABCDE409_T) and (ecpRABCDE30_C and (not ecpRABCDE678_T)))) -3.79 * (ecpRABCD…	3 Trees, 16 Leaves	0	1	=-2.86 +20.9 * ((emrKY250_A and emrKY1_A) or ((emrKY301_A and emrKY407_A) and ((not emrKY1_A7) and emrKY59_C))) -19.4 * (((emrKY236_C or emrKY80_A) or ((not emrKY1_A79) or (not emrKY1_A4))) and (((not emrKY1_A12) and (not emrKY325_T)) and ((not emrKY277_A) or (not emrKY133_-)))) +2.15 * (emrKY1_A52 or (not emrKY250_T))	3 Trees, 23 Leaves	0	1	=-3.31 +2.33 * (((mdtABCD160_T and (not mdtABCD185_T)) and (mdtABCD17_T or mdtABCD30_T)) or (((not mdtABCD32_G) or mdtABCD240_A) or (mdtABCD1_- and (not mdtABCD39_T)))) -4.22 * (((mdtABCD150_T or mdtABCD43_T) and (not mdtABCD30_T)) and ((mdtABCD17_A and (not mdtABCD160_A)) or (mdtABCD77_C or (not mdtABCD148_C)))) +4.43 * (((mdtABCD69_G and (not mdtABCD243_C)) or ((not mdtABCD17_A5) or (not mdtABC…	3 Trees, 24 Leaves	0	1	=3.6 -2.52 * (((yehABCD263_A or yehABCD82_C) or ((not yehABCD81_-) or (not yehABCD288_C))) and ((yehABCD163_A and yehABCD195_C) or ((not yehABCD95_C) or (not yehABCD188_C)))) -6.13 * (((yehABCD219_A or yehABCD169_C) and ((not yehABCD80_A) or yehABCD51_T)) and ((yehABCD222_G and yehABCD87_A) or (yehABCD3_- or yehABCD250_T))) -4.67 * (((yehABCD255_C or (not yehABCD256_C)) or (yehABCD253_T or (not y…	3 Trees, 20 Leaves	0	1	=4.63 -2.35 * (((bdm117_A or bdm163_A) or (bdm219_A or (not bdm178_A))) and ((bdm107_G and (not bdm90_C)) or (not bdm244_G))) -4.8 * ((bdm90_T and bdm62_T) and (((not bdm207_A) or bdm132_T) or bdm196_-)) -3.01 * (((bdm117_A3 or (not bdm189_T)) or ((not bdm249_A) or (not bdm2_T))) or (((not bdm29_G) and (not bdm62_C)) and ((not bdm181_A) or (not bdm147_G))))	3 Trees, 23 Leaves	0.0833	0.9714	=0.314 +4.66 * (((not fimB583_A) or ((not fimB614_A) and (not fimB1509_G))) or ((fimB933_G and fimB426_T) and (fimB345_C and (not fimB839_G)))) -3.78 * (((fimB783_T and (not fimB1046_G)) and ((not fimB941_A) and (not fimB985_G))) and ((fimB626_A or (not fimB76_T)) and ((not fimB802_A) or fimB1467_T))) -5.45 * (((fimB641_G or (not fimB286_A)) or (fimB1386_T or (not fimB363_A))) or (((not fimB1008_…	3 Trees, 23 Leaves	0.1818	1	=-19.1 +2.28 * (((fimE394_G and (not fimE114_A)) or ((not fimE65_G) or (not fimE461_C))) or (((not fimE391_T) and (not fimE208_T)) or (fimE113_C and (not fimE112_G)))) +18.8 * ((((not fimE222_A) and fimE250_-) and (fimE448_A and (not fimE119_C))) and (((not fimE29_T) and fimE488_C) and ((not fimE335_G) and (not fimE171_A)))) -4.44 * ((((not fimE323_A) and (not fimE435_T)) and ((not fimE294_C) or …
	Sheep	3 Trees, 23 Leaves	0	1	=-39.7 +18.8 * (((csgDEFG422_T and (not csgDEFG241_A)) or csgDEFG703_T) and ((csgDEFG177_T and csgDEFG314_-) and (csgDEFG592_G and csgDEFG222_G))) +18.6 * (((csgDEFG619_G and csgDEFG779_G) and (csgDEFG545_A and csgDEFG393_A)) and ((csgDEFG517_C and (not csgDEFG401_G)) and (csgDEFG291_G and (not csgDEFG241_A5)))) -1.94 * (((csgDEFG360_- or csgDEFG190_C) or ((not csgDEFG197_C) or csgDEFG356_T)) or …	3 Trees, 24 Leaves	0.3333	1	=-2.6 -18.7 * (((flhDC331_C or flhDC276_A) or ((not flhDC577_A) or flhDC630_A)) or ((flhDC247_G or flhDC436_C) or (flhDC691_A or (not flhDC248_G)))) +4.33 * ((((not flhDC580_A) or (not flhDC722_T)) and (flhDC550_A and (not flhDC170_A))) and (((not flhDC41_C) and flhDC150_G) and ((not flhDC241_G) and flhDC332_C))) -4.48 * (((flhDC8_A and (not flhDC526_T)) and ((not flhDC216_A) and (not flhDC293_G)…	3 Trees, 19 Leaves	0.0833	1	=-17 +18.6 * (((ompF418_T and (not ompF152_G)) or (ompF248_T or (not ompF601_G))) and ((ompF182_- and ompF279_T) and (ompF469_G and (not ompF19_T)))) -1.71 * ((((not ompF354_A) and ompF46_G) and (ompF216_A or (not ompF493_G))) or ((ompF20_- or (not ompF216_A9)) or ((not ompF385_A) or (not ompF33_A)))) -3.93 * ((ompF33_A17 and (not ompF33_A9)) and ompF147_C)	3 Trees, 22 Leaves	0	1	=3.5 -6.37 * (((yedS344_A and yedS431_T) or (yedS265_T or (not yedS138_T))) and (yedS49_T or (yedS337_T or (not yedS392_A)))) -4.46 * ((((not yedS274_T) or yedS294_G) or (yedS202_T or (not yedS226_T))) and (((not yedS339_A) and (not yedS364_G)) and ((not yedS65_A) or yedS245_T))) +4.54 * (((yedS189_T or (not yedS273_T)) and (yedS430_T and (not yedS273_A))) or (((not yedS351_G) or (not yedS339_G))…	3 Trees, 23 Leaves	0	1	=-3.7 -1.22 * ((((not ypfM342_C) and (not ypfM174_T)) or ((not ypfM288_T) or ypfM340_G)) or (((not ypfM367_A) or (not ypfM89_G)) and ((not ypfM188_C) and ypfM262_T))) +4.99 * ((((not ypfM124_A) and ypfM281_A) and (ypfM148_A and ypfM239_G)) and ((ypfM160_G and ypfM187_G) and ((not ypfM212_G) and (not ypfM200_T)))) -3.76 * (((ypfM74_C or ypfM49_A) or (ypfM385_- or (not ypfM274_G))) and (((not ypfM1…	3 Trees, 24 Leaves	0	0.9865	=1.05 -7.19 * ((((not ecpRABCDE543_T) or (not ecpRABCDE405_G)) and ((not ecpRABCDE114_T) or ecpRABCDE384_-)) or ((ecpRABCDE453_A or (not ecpRABCDE766_A)) or ((not ecpRABCDE292_A) or (not ecpRABCDE713_G)))) +1.86 * ((((not ecpRABCDE141_-) and (not ecpRABCDE140_T)) and ((not ecpRABCDE384_T) and ecpRABCDE540_T)) or (((not ecpRABCDE96_A) and ecpRABCDE628_C) and ((not ecpRABCDE772_T) and ecpRABCDE660_…	3 Trees, 22 Leaves	0.1111	0.9873	=0.242 -2.65 * ((((not emrKY80_G) or (not emrKY203_A)) or emrKY308_C) or (((not emrKY131_A) or emrKY16_G) or (emrKY242_C or (not emrKY282_C)))) -4.18 * ((((not emrKY214_C) and (not emrKY131_-)) or ((not emrKY247_C) or (not emrKY270_C))) or (((not emrKY300_T) or (not emrKY108_A)) or ((not emrKY184_C) or (not emrKY172_C)))) +4.67 * (((not emrKY387_G) or (emrKY301_A or (not emrKY173_A))) and (((not …	3 Trees, 24 Leaves	0	1	=-7.13 -2.75 * ((((not mdtABCD92_T) or mdtABCD243_C) and ((not mdtABCD168_T) or mdtABCD184_A)) or (((not mdtABCD30_G) or mdtABCD108_G) or (mdtABCD148_T or mdtABCD92_A))) +4.5 * ((((not mdtABCD69_T) or mdtABCD184_A) and ((not mdtABCD66_A) and mdtABCD4_C)) or (((not mdtABCD89_A) and (not mdtABCD219_G)) and ((not mdtABCD187_C) and mdtABCD68_G))) +2.94 * ((((not mdtABCD77_C) and mdtABCD32_G) or (mdtA…	3 Trees, 24 Leaves	0.1429	1	=-7.9 +1.19 * (((yehABCD158_C and (not yehABCD274_-)) and (yehABCD93_C and yehABCD8_T)) and (((not yehABCD53_A) or (not yehABCD178_A)) or (yehABCD222_A and yehABCD305_-))) +4.13 * (((yehABCD169_T or yehABCD269_A) or ((not yehABCD105_A) or yehABCD53_A7)) or (((not yehABCD255_C) and yehABCD288_C) and (yehABCD287_C and (not yehABCD137_C)))) +4.83 * (((yehABCD24_A and (not yehABCD172_C)) and (yehABCD…	3 Trees, 24 Leaves	0.1111	1	=-1.88 -17 * ((((not bdm29_T) or bdm120_C) or (bdm219_A or (not bdm3_G))) or (((not bdm107_G) or (not bdm277_T)) or ((not bdm294_C) or (not bdm207_C)))) +3.83 * ((((not bdm121_A) or (not bdm126_T)) or ((not bdm132_C) and (not bdm27_A))) and ((bdm121_A7 and (not bdm187_C)) and (bdm121_A9 and (not bdm195_-)))) -4.29 * (((bdm242_A or (not bdm89_G)) and (bdm121_A and (not bdm163_T))) or (((not bdm136…	3 Trees, 24 Leaves	0.0833	1	=-5.18 -6.16 * (((fimB117_G or (not fimB704_T)) and (fimB939_G and (not fimB396_T))) or (((not fimB1365_C) or (not fimB99_C)) or (fimB387_A or (not fimB224_T)))) +6.66 * ((((not fimB716_T) or fimB261_C) or (fimB226_G or (not fimB478_A))) or ((fimB705_T or (not fimB1259_G)) and (fimB1363_T and (not fimB1243_C)))) +2.98 * (((fimB76_T and fimB603_C) and (fimB631_A or (not fimB423_T))) or ((fimB952_T…	3 Trees, 22 Leaves	0	1	=1.42 -3.71 * ((((not fimE99_G) or fimE224_T) or ((not fimE140_T) or fimE49_T)) or (((not fimE29_A) or (not fimE304_C)) or ((not fimE18_G) or (not fimE234_C)))) -3.79 * (((not fimE486_A) and (fimE331_C or fimE429_C)) and ((fimE35_T or fimE441_A) and (not fimE330_C))) -1.47 * (((fimE222_A or fimE460_C) or (fimE236_A or fimE397_A)) or (((not fimE235_G) or (not fimE483_T)) and (fimE331_C and (not fi…
	Turkey	3 Trees, 23 Leaves	0.25	0.9805	=-21.7 -1.27 * (((csgDEFG26_A and (not csgDEFG467_A)) and (not csgDEFG619_T)) and (((not csgDEFG545_A) or (not csgDEFG567_A)) or (csgDEFG527_A or csgDEFG197_T))) +19.5 * (((csgDEFG207_A and csgDEFG346_A) and ((not csgDEFG26_A49) and (not csgDEFG314_A))) and ((csgDEFG343_A and (not csgDEFG256_G)) and (csgDEFG26_A48 and csgDEFG600_A))) +2.55 * (((csgDEFG26_A47 or (not csgDEFG177_T)) or (csgDEFG149_…	3 Trees, 24 Leaves	0.1667	0.9671	=-9.38 +4.78 * ((((not flhDC136_T) and flhDC123_C) or (flhDC62_A or (not flhDC324_G))) or ((flhDC528_T and (not flhDC479_A)) or (flhDC595_C or flhDC293_C))) +6.25 * (((flhDC172_T and flhDC118_T) and ((not flhDC436_C) and (not flhDC707_G))) and ((flhDC466_A or flhDC592_A) and ((not flhDC278_C) and flhDC721_G))) +3.48 * (((flhDC466_A or (not flhDC577_A)) and (flhDC168_G and (not flhDC78_-))) or ((f…	3 Trees, 23 Leaves	0	0.9935	=-20.3 +22 * ((((not ompF195_G) and ompF354_C) and (ompF305_A and ompF33_A)) and (((not ompF321_A) and ompF217_T) and (ompF518_G and (not ompF514_T)))) +1.64 * (((ompF252_T or (not ompF459_T)) and ((not ompF33_A6) and ompF33_A14)) or (((not ompF33_A14) and (not ompF197_A)) or (ompF585_T and (not ompF20_T)))) -5.14 * (((ompF529_A and (not ompF270_G)) and ompF358_G) and ((ompF170_A or ompF598_-) an…	3 Trees, 23 Leaves	0	0.9851	=-0.686 -21.8 * ((((not yedS382_C) and yedS250_C) or (yedS99_T and yedS374_A)) and ((yedS429_T or (not yedS74_G)) or ((not yedS69_A) or yedS337_C))) -3.27 * (((yedS198_C or yedS236_C) and (not yedS76_-)) and ((yedS334_T or (not yedS430_-)) or ((not yedS55_T) and (not yedS256_T)))) +5.47 * (((yedS76_- or yedS55_T) or (yedS134_C or yedS75_C)) or (((not yedS249_T) or yedS419_T) or (yedS362_T or (not…	3 Trees, 24 Leaves	0.1667	0.9938	=-7.79 +4.43 * (((ypfM160_G and ypfM187_G) and ((not ypfM309_T) and ypfM124_G)) and ((ypfM263_A and ypfM200_G) and (ypfM262_T and ypfM239_G))) +4.54 * (((ypfM315_A and (not ypfM148_A)) or ((not ypfM148_A5) or ypfM204_C)) or (((not ypfM209_C) and (not ypfM147_G)) or ((not ypfM74_C) and (not ypfM294_A)))) +1.24 * (((ypfM328_A or ypfM148_A0) or (ypfM78_A or ypfM99_T)) or ((ypfM74_T and (not ypfM385_…	3 Trees, 22 Leaves	0.0833	1	=-2.65 -2.31 * (((ecpRABCDE452_A and (not ecpRABCDE368_T)) and (ecpRABCDE575_C and (not ecpRABCDE259_G))) or (((not ecpRABCDE14_G) or (not ecpRABCDE130_A)) or ((not ecpRABCDE647_T) or ecpRABCDE540_C))) -5.89 * ((ecpRABCDE341_A and (not ecpRABCDE349_C)) and (((not ecpRABCDE781_A) or (not ecpRABCDE445_G)) or ((not ecpRABCDE187_C) or (not ecpRABCDE659_G)))) +6.32 * (((ecpRABCDE27_T or (not ecpRABCDE…	3 Trees, 23 Leaves	0	0.9811	=3.11 -4.35 * ((((not emrKY97_A) or emrKY82_G) and ((not emrKY131_A) or emrKY383_A)) or ((emrKY301_A or (not emrKY136_A)) or ((not emrKY218_T) or emrKY97_T))) -5.04 * ((((not emrKY247_A) and emrKY361_C) and (emrKY131_A4 or emrKY131_A)) and (((not emrKY279_A) and (not emrKY325_G)) or emrKY214_C)) -1.52 * (((emrKY136_A3 and (not emrKY360_A)) and ((not emrKY236_C) and (not emrKY279_A))) or (((not em…	3 Trees, 24 Leaves	0.1111	0.981	=-2.86 -3.52 * (((mdtABCD12_T or mdtABCD18_A) or (mdtABCD113_G and (not mdtABCD19_C))) and ((mdtABCD108_A or mdtABCD45_T) and ((not mdtABCD43_T) or (not mdtABCD94_A)))) +2.97 * (((mdtABCD17_T and mdtABCD92_C) and ((not mdtABCD68_A) and (not mdtABCD68_A9))) or ((mdtABCD54_A or mdtABCD113_A) and (mdtABCD3_C and mdtABCD18_A9))) +1.74 * ((((not mdtABCD43_T) and mdtABCD18_A9) and (mdtABCD92_C and (not…	3 Trees, 24 Leaves	0	1	=1.86 -3.12 * ((((not yehABCD288_C) or (not yehABCD82_A)) or ((not yehABCD306_G) or yehABCD256_T)) or ((yehABCD106_T or (not yehABCD222_G)) or ((not yehABCD24_A) or (not yehABCD269_G)))) -1.86 * (((yehABCD80_A or (not yehABCD162_T)) or (yehABCD163_G or (not yehABCD105_A))) or (((not yehABCD82_A6) or yehABCD265_G) or ((not yehABCD128_C) or (not yehABCD216_A)))) -4.23 * (((yehABCD82_A6 and yehABCD2…	3 Trees, 24 Leaves	0	1	=-2.15 -1.8 * ((((not bdm181_A) or bdm189_-) or (bdm2_- or bdm284_G)) and (((not bdm178_A) or (not bdm262_-)) or (bdm27_A or (not bdm29_T)))) -2.95 * (((bdm194_G or (not bdm321_-)) and ((not bdm254_T) or bdm27_A)) and ((bdm1_- or (not bdm126_A)) or (bdm50_A and (not bdm183_G)))) +3.14 * (((bdm114_G and bdm288_C) and (bdm126_A3 and bdm207_C)) and ((bdm147_G and bdm29_T) and (bdm126_A7 and bdm162_T…	3 Trees, 23 Leaves	0.2857	0.9862	=2.81 -19.7 * ((((not fimB933_A) or (not fimB407_G)) or ((not fimB949_G) or fimB540_T)) or (((not fimB566_G) or (not fimB111_G)) or ((not fimB114_G) or fimB426_C))) -3.81 * (((fimB1413_C and fimB377_T) and (fimB50_C and fimB441_G)) or (((not fimB616_A) or fimB1002_T) and (fimB168_C or fimB1118_T))) -2.16 * (((fimB1137_C and fimB585_A) and (fimB700_C or fimB69_A)) and ((fimB441_G and fimB608_T) or…	3 Trees, 23 Leaves	0	1	=-1.84 +4.57 * (((fimE152_C and fimE277_T) or (fimE269_G and fimE314_A)) or (fimE282_T or (fimE390_G and (not fimE71_A)))) -4.64 * (((fimE235_A or (not fimE461_C)) and ((not fimE233_T) or fimE114_A)) or (((not fimE171_C) or fimE222_C) or ((not fimE325_T) or fimE488_T))) -1.62 * (((fimE477_T or (not fimE116_T)) and ((not fimE29_T) and (not fimE113_C))) or (((not fimE160_T) or (not fimE223_T)) or (…
	Wastewater	3 Trees, 19 Leaves	0.2222	1	=-1.85 +4.51 * (((csgDEFG649_T and (not csgDEFG247_G)) or (csgDEFG240_T and (not csgDEFG230_G))) and ((csgDEFG511_G and csgDEFG256_A) and (csgDEFG401_C and (not csgDEFG684_T)))) -6.23 * ((not csgDEFG267_T) and ((not csgDEFG207_G) or csgDEFG242_A)) +2.09 * (((csgDEFG26_T or (not csgDEFG207_A)) or (csgDEFG417_G or (not csgDEFG467_G))) or ((csgDEFG146_T or csgDEFG516_G) and (csgDEFG649_C and csgDEFG…	3 Trees, 23 Leaves	0.2	0.9804	=-5.32 +4.11 * ((((not flhDC706_G) and flhDC381_G) or ((not flhDC577_A) and (not flhDC289_C))) or ((flhDC574_T or (not flhDC22_A)) or (flhDC21_C and flhDC499_A))) +4.32 * (((flhDC22_A65 and flhDC22_A50) and ((not flhDC505_T) and (not flhDC170_A))) or (flhDC21_C and (flhDC436_G or flhDC478_T))) -1.79 * ((((not flhDC432_T) and (not flhDC574_T)) and ((not flhDC704_T) or flhDC708_A)) and ((flhDC706_G…	3 Trees, 23 Leaves	0	1	=2.48 -2.79 * (((ompF195_G or ompF352_A) or (ompF371_G or (not ompF270_A))) or (((not ompF599_A) and (not ompF46_T)) or ((not ompF224_A) or ompF79_T))) -6.94 * (((ompF452_G and ompF188_G) or (ompF450_T or (not ompF541_A))) or ((ompF385_G or (not ompF255_G)) or (ompF493_A or ompF583_T))) -4.15 * ((ompF416_A and (ompF188_G and (not ompF602_-))) or ((ompF189_A or (not ompF215_A)) or (ompF470_C or (n…	3 Trees, 23 Leaves	0.4	0.9925	=1 -3.53 * ((((not yedS430_-) or yedS431_-) and (yedS304_A or (not yedS49_A))) or ((yedS379_C or yedS345_T) or (yedS358_C or (not yedS74_G)))) -7.58 * ((((not yedS237_C) or (not yedS135_C)) and yedS378_G) or ((yedS429_T or (not yedS245_C)) or ((not yedS462_-) and (not yedS158_A)))) +4.98 * ((((not yedS374_G) and yedS151_A) and (yedS384_T and (not yedS332_C))) and ((yedS316_T and yedS82_C) and (ye…	3 Trees, 24 Leaves	0.4444	0.9936	=-3.1 -4.05 * ((((not ypfM148_A) and (not ypfM268_C)) or (ypfM187_T or (not ypfM212_A))) or ((ypfM124_A or ypfM315_G) or (ypfM309_T or (not ypfM99_C)))) -1.54 * (((ypfM78_A or (not ypfM200_G)) or ((not ypfM130_G) or ypfM328_A)) or (((not ypfM343_C) or ypfM78_A8) or (ypfM268_C or (not ypfM319_A)))) +6.04 * ((((not ypfM160_G) and ypfM291_T) and ((not ypfM341_-) or ypfM323_-)) or (((not ypfM175_A) a…	3 Trees, 21 Leaves	0	0.9732	=1.16 +3.79 * ((ecpRABCDE373_G or ((not ecpRABCDE40_C) or (not ecpRABCDE254_C))) and ((not ecpRABCDE495_C) and ecpRABCDE368_G)) -6.51 * ((((not ecpRABCDE694_T) or (not ecpRABCDE28_T)) and ((not ecpRABCDE254_T) or (not ecpRABCDE720_C))) or (((not ecpRABCDE568_C) or ecpRABCDE698_C) or (ecpRABCDE530_T or ecpRABCDE405_G))) -4.09 * ((((not ecpRABCDE445_T) and (not ecpRABCDE482_A)) or (ecpRABCDE397_T o…	3 Trees, 20 Leaves	0.1429	0.9937	=-1.99 -18 * ((((not emrKY97_A) or (not emrKY92_A)) or (emrKY236_C or (not emrKY135_A))) and (((not emrKY301_G) or emrKY97_A8) or ((not emrKY136_A) or emrKY131_-))) +5.06 * (((emrKY131_- and emrKY184_C) and (emrKY214_C or emrKY383_A)) or ((not emrKY95_C) and (not emrKY407_C))) -2.98 * (((not emrKY247_A) or (emrKY335_T and (not emrKY142_T))) and (((not emrKY369_T) or emrKY212_A) or (emrKY360_G or …	3 Trees, 24 Leaves	0	1	=-20.4 -3.31 * ((((not mdtABCD184_A) and mdtABCD43_C) or (mdtABCD130_C and (not mdtABCD94_T))) and ((mdtABCD160_T or (not mdtABCD30_G)) and ((not mdtABCD68_A) or (not mdtABCD32_G)))) +18.8 * (((mdtABCD9_C and (not mdtABCD224_A)) and (mdtABCD92_C and mdtABCD32_G)) and ((mdtABCD94_A or (not mdtABCD148_C)) and (mdtABCD98_G and mdtABCD100_C))) +2.22 * ((((not mdtABCD54_G) and (not mdtABCD136_G)) and …	3 Trees, 23 Leaves	0.3636	0.9931	=-8.18 +3.14 * (((yehABCD139_T and yehABCD158_C) and ((not yehABCD110_A) and yehABCD264_T)) and ((yehABCD110_A2 and yehABCD216_A) and (yehABCD142_C and yehABCD91_G))) +5.6 * ((((not yehABCD151_T) and (not yehABCD81_A)) and ((not yehABCD269_A) and (not yehABCD263_A))) or ((yehABCD306_- or (not yehABCD72_C)) and (not yehABCD137_T))) +6.98 * (((yehABCD255_C or yehABCD274_-) and (yehABCD239_- and yeh…	3 Trees, 23 Leaves	0.2222	0.9873	=0.92 -5.58 * (((bdm56_C or bdm107_A) or ((not bdm274_T) or bdm116_-)) and (((not bdm196_-) and bdm321_T) and (not bdm189_-))) -4 * ((((not bdm83_C) or bdm147_A) or (bdm242_G or (not bdm260_G))) or ((bdm2_C or (not bdm117_T)) or (bdm196_A or bdm90_C))) +1.75 * (((bdm181_A and bdm107_A1) or (bdm321_- and (not bdm288_G))) and ((bdm79_T and bdm2_T) and (bdm29_T and (not bdm284_G))))	3 Trees, 23 Leaves	0.375	1	=-7.27 +3.31 * ((((not fimB679_C) and fimB988_A) and (fimB732_C and fimB735_G)) and ((fimB657_A and (not fimB430_T)) and ((not fimB865_G) and (not fimB882_A)))) +6.98 * ((((not fimB1276_G) or fimB631_T) or (fimB630_T and fimB531_G)) and ((fimB586_G and fimB1365_C) and ((not fimB1218_G) and (not fimB599_A)))) -4.75 * ((((not fimB631_A) or (not fimB773_A)) or ((not fimB132_-) or (not fimB905_C))) a…	3 Trees, 23 Leaves	0.0833	1	=-0.741 +4.02 * (((fimE116_C and fimE214_-) or (fimE29_T and (not fimE105_C))) or ((not fimE287_C) and (fimE59_- and fimE276_C))) -2.65 * (((fimE99_A and (not fimE119_C)) or ((not fimE114_C) or fimE222_A)) or (((not fimE246_T) or fimE140_C) or (fimE294_C or fimE171_A))) -4.84 * (((fimE227_T or fimE477_T) or ((not fimE160_T) or fimE260_T)) or ((fimE282_T or fimE235_G) or (fimE225_T or fimE153_T)))
[truncated: 68 more columns]

## Sheet: Supp Table S5
	Supplementary Table S5. Raw single-ITGR logic regression modeling results with reduced host-source repository
	Host/Niche Category	csgDEFG–csgBAC				flhDC–uspC				asnS–ompF				yedS–yedR				ypfM–(yffB-dapE-ypfN)				ecpRABCDE–ykgL				emrKY–evgAS				ibsB–(mdtABCD-baeSR)				yehE–yehABCD				bdm–sra				nanCMS–fimB				fimB–fimE
		Model Parameters			Model	Model Parameters			Model	Model Parameters			Model	Model Parameters			Model	Model Parameters			Model	Model Parameters			Model	Model Parameters			Model	Model Parameters			Model	Model Parameters			Model	Model Parameters			Model	Model Parameters			Model	Model Parameters			Model
		Model Size	Sensitivity	Specificity		Model Size	Sensitivity	Specificity		Model Size	Sensitivity	Specificity		Model Size	Sensitivity	Specificity		Model Size	Sensitivity	Specificity		Model Size	Sensitivity	Specificity		Model Size	Sensitivity	Specificity		Model Size	Sensitivity	Specificity		Model Size	Sensitivity	Specificity		Model Size	Sensitivity	Specificity		Model Size	Sensitivity	Specificity		Model Size	Sensitivity	Specificity
	Bovine	3 Trees, 24 Leaves	0.7273	0.65	=-23.2 -1.69 * ((((not csgDEFG629_A) and (not csgDEFG354_A)) or (csgDEFG619_T or (not csgDEFG537_A))) and (((not csgDEFG572_T) or csgDEFG415_T) and ((not csgDEFG508_A) and (not csgDEFG343_G)))) +19.9 * (((csgDEFG721_A and (not csgDEFG559_T)) and (csgDEFG15_T and (not csgDEFG196_G))) and ((csgDEFG416_C and csgDEFG567_A) and (csgDEFG600_A and csgDEFG256_A))) +3.5 * (((csgDEFG551_A and (not csgDEFG7…	3 Trees, 24 Leaves	0.7692	0.7	=-2.05 -2.33 * ((((not flhDC438_T) or flhDC484_T) and (flhDC171_G and (not flhDC106_C))) or (((not flhDC276_G) or flhDC579_A) or ((not flhDC301_A) or (not flhDC721_G)))) -2.74 * ((((not flhDC384_G) or flhDC689_A) or ((not flhDC78_A) or (not flhDC278_T))) and (((not flhDC172_G) and flhDC317_G) and (flhDC142_T and (not flhDC248_-)))) +2.35 * ((((not flhDC169_T) and flhDC244_G) and (flhDC616_G or (n…	3 Trees, 24 Leaves	0.1071	0.9483	=-2.7 -5.93 * ((((not ompF358_A) and ompF323_G) and ((not ompF352_A) and ompF392_A)) and (((not ompF569_-) and (not ompF445_T)) and (ompF77_A and ompF19_-))) +2.56 * ((((not ompF469_T) and (not ompF157_A)) and ((not ompF188_T) and ompF211_-)) and (((not ompF360_C) and (not ompF448_G)) and ((not ompF371_G) and ompF33_A))) +4.19 * ((((not ompF600_-) or (not ompF20_T)) and ((not ompF452_A) and ompF3…	3 Trees, 24 Leaves	0.0417	0.8627	=-0.818 +3.4 * (((yedS95_G or (not yedS43_G)) or (yedS318_C or yedS358_C)) or (((not yedS110_T) or yedS217_C) or ((not yedS397_G) or (not yedS305_G)))) -3.42 * ((((not yedS290_G) or yedS255_A) or ((not yedS371_G) or (not yedS211_G))) or (((not yedS256_A) or yedS287_T) or (yedS84_A or yedS107_G))) -2.67 * ((((not yedS73_T) and yedS242_A) or ((not yedS382_T) or (not yedS227_A))) or (((not yedS319_A…	3 Trees, 23 Leaves	0.08	0.9839	=-2.73 -4.62 * ((((not ypfM130_A) or (not ypfM233_C)) or ypfM130_A5) and ((ypfM124_G and ypfM296_T) and ((not ypfM309_T) and (not ypfM168_T)))) +3.15 * (((ypfM130_G and (not ypfM130_A0)) or (ypfM130_A1 or (not ypfM248_A))) or (((not ypfM93_G) or ypfM70_A) or (ypfM32_A or ypfM32_A10))) +2.46 * (((ypfM130_A9 and ypfM254_A) and (ypfM130_A2 and ypfM32_A20)) and ((ypfM32_A19 and ypfM32_A18) and (ypfM3…	3 Trees, 24 Leaves	0.1818	0.9833	=-7.68 +2.2 * ((((not ecpRABCDE713_A) and (not ecpRABCDE141_T)) and ((not ecpRABCDE679_T) and (not ecpRABCDE124_A))) or (((not ecpRABCDE140_-) and ecpRABCDE397_T) or ((not ecpRABCDE641_C) or (not ecpRABCDE124_A3)))) +3.78 * (((ecpRABCDE377_- or ecpRABCDE713_A) or ((not ecpRABCDE641_C) or ecpRABCDE530_T)) or (((not ecpRABCDE428_G) and ecpRABCDE375_T) or ((not ecpRABCDE447_C) or ecpRABCDE124_A5))) …	3 Trees, 24 Leaves	0.2692	0.9194	=-2.73 +5.34 * ((((not emrKY104_T) or (not emrKY248_C)) or (emrKY398_T or (not emrKY394_A))) and ((emrKY172_C and emrKY196_T) and ((not emrKY316_C) and (not emrKY280_A)))) -2.51 * ((((not emrKY197_A) and (not emrKY50_T)) or (emrKY184_A or (not emrKY131_A))) or (((not emrKY4_A) or emrKY300_C) or ((not emrKY15_C) or emrKY302_C))) -3.38 * (((emrKY108_A and emrKY242_C) or ((not emrKY247_C) or emrKY82…	3 Trees, 24 Leaves	0.08	0.9516	=2.37 -3.71 * ((((not mdtABCD72_G) or mdtABCD46_A) or ((not mdtABCD77_C) or (not mdtABCD130_C))) or ((mdtABCD219_T and (not mdtABCD148_T)) and ((not mdtABCD46_A2) and mdtABCD34_-))) -2.71 * (((mdtABCD160_A and (not mdtABCD46_A9)) or ((not mdtABCD17_T) and mdtABCD94_A)) or (((not mdtABCD130_A) and (not mdtABCD136_G)) or (mdtABCD46_A4 or (not mdtABCD111_G)))) +4.78 * ((((not mdtABCD30_G) or mdtABCD…	3 Trees, 24 Leaves	0.6087	0.7895	=-1.21 +2.9 * ((((not yehABCD253_T) and yehABCD310_A) and (yehABCD151_T and (not yehABCD239_A))) and ((yehABCD170_G or yehABCD178_A) or (yehABCD158_T or (not yehABCD8_T)))) -20.3 * ((((not yehABCD288_C) or (not yehABCD221_G)) or ((not yehABCD111_T) or (not yehABCD266_A))) or ((yehABCD81_A or yehABCD222_A) or ((not yehABCD95_C) or (not yehABCD269_G)))) +1.77 * ((((not yehABCD96_A) or (not yehABCD1…	3 Trees, 24 Leaves	0.04	0.9839	=-0.408 -4.35 * (((bdm152_G and (not bdm160_A)) and ((not bdm197_C) or (not bdm223_G))) or (((not bdm243_G) and bdm102_G) and ((not bdm117_C) and (not bdm3_T)))) +4.53 * (((bdm152_A or bdm160_A) and ((not bdm131_T) or (not bdm288_C))) and (((not bdm132_A) and (not bdm210_C)) and (bdm132_A7 and bdm111_G))) +3.23 * ((((not bdm142_G) or (not bdm27_G)) and (bdm208_G and bdm132_A9)) or ((bdm242_G and …	3 Trees, 24 Leaves	0	1	=-4.41 +2.97 * (((fimB1028_T or (not fimB109_G)) and (fimB420_T and (not fimB1462_T))) and (((not fimB581_A) and (not fimB584_T)) and (fimB286_A and (not fimB441_A)))) -4.93 * ((((not fimB593_A) and (not fimB617_G)) or (fimB1010_G or (not fimB938_C))) and (((not fimB220_A) and fimB286_A7) and (fimB751_T and (not fimB1218_G)))) +6.25 * ((((not fimB1218_A) or (not fimB581_A4)) and (fimB1363_T and (…	3 Trees, 24 Leaves	0.1154	0.9412	=-5.84 +2.99 * ((((not fimE477_C) and fimE208_C) or ((not fimE16_C) or fimE278_G)) and ((fimE397_G and fimE171_C) and ((not fimE112_G) and (not fimE236_A)))) -2.16 * (((fimE222_A or (not fimE235_G)) or (fimE105_A and fimE233_C)) and (((not fimE139_G) and fimE415_A) and (fimE477_T and (not fimE213_A)))) +4.52 * (((fimE441_G and (not fimE5_G)) and (fimE18_G and (not fimE154_C))) and ((fimE17_A and …
	Chicken	3 Trees, 22 Leaves	0.0769	0.971	=-19 -2.66 * ((csgDEFG258_T and (not csgDEFG233_G)) and ((csgDEFG674_T and (not csgDEFG551_G)) and (csgDEFG190_T and csgDEFG795_A))) +19.5 * (((csgDEFG256_A and (not csgDEFG314_A)) and (csgDEFG422_T and csgDEFG241_C)) or ((csgDEFG247_A and csgDEFG196_A) and (csgDEFG222_A or (not csgDEFG260_A)))) +1.65 * (((csgDEFG223_C or (not csgDEFG649_C)) or (csgDEFG545_G or csgDEFG224_C)) or ((csgDEFG517_T or…	3 Trees, 24 Leaves	0.0714	0.9583	=-1.78 -4.4 * ((((not flhDC415_A) and (not flhDC466_A)) and ((not flhDC610_C) and (not flhDC391_G))) and (((not flhDC150_A) and (not flhDC261_C)) and (flhDC128_C and (not flhDC10_G)))) +7.21 * (((flhDC617_C or flhDC468_C) or ((not flhDC570_T) or (not flhDC123_C))) and ((flhDC166_- and (not flhDC689_A)) and ((not flhDC705_G) and (not flhDC577_G)))) -3.06 * ((((not flhDC484_A) or flhDC596_G) or (fl…	3 Trees, 23 Leaves	0.0714	1	=-0.368 -21.2 * ((((not ompF204_C) and (not ompF176_A)) or (ompF392_- or ompF377_C)) or (((not ompF54_G) or ompF299_G) or ((not ompF588_G) or (not ompF518_G)))) +1.96 * ((ompF188_T or (ompF450_T and ompF398_T)) or ((ompF470_C and (not ompF278_A)) or ((not ompF609_-) and ompF387_T))) -2.64 * (((ompF321_C and (not ompF450_T)) and (ompF515_G and ompF157_G)) and (((not ompF46_T) and (not ompF188_T)) …	3 Trees, 22 Leaves	0.4	0.8769	=-2.03 +5.03 * ((((not yedS318_C) and (not yedS135_C)) or ((not yedS171_G) or (not yedS172_C))) and (((not yedS379_C) and yedS358_T) and (yedS191_G and (not yedS88_A)))) -4.86 * ((yedS345_C and ((not yedS255_A) or (not yedS49_T))) and ((yedS105_T and (not yedS371_T)) and ((not yedS290_T) and yedS104_C))) +2.25 * (((yedS351_A or yedS353_T) or ((not yedS243_C) and (not yedS371_A))) or (((not yedS37…	3 Trees, 23 Leaves	0	1	=-19.1 -18.9 * (((ypfM343_C or (not ypfM296_T)) and (ypfM263_G or ypfM212_G)) or (((not ypfM233_C) or ypfM315_G) or (ypfM309_T or ypfM341_-))) +20.5 * (((ypfM32_G and ypfM274_G) and (ypfM187_G and ypfM219_A)) and (((not ypfM239_A) and (not ypfM124_A)) and (ypfM124_A5 and ypfM281_A))) -2.78 * ((((not ypfM324_T) and (not ypfM78_-)) and (ypfM246_T and (not ypfM197_T))) and (((not ypfM200_T) or (not …	3 Trees, 23 Leaves	0	0.9718	=-11.2 +5.64 * (((ecpRABCDE505_C and ecpRABCDE506_C) or (ecpRABCDE551_T or ecpRABCDE516_A)) or ((ecpRABCDE74_T or ecpRABCDE10_G) and ((not ecpRABCDE41_G) and (not ecpRABCDE292_T)))) +6.8 * (((ecpRABCDE394_T or ecpRABCDE180_A) or ((not ecpRABCDE170_A) or ecpRABCDE203_G)) or (((not ecpRABCDE772_C) or (not ecpRABCDE269_G)) or (not ecpRABCDE335_A))) +4.14 * (((ecpRABCDE530_C and ecpRABCDE575_C) and (…	3 Trees, 23 Leaves	0	1	=-5.5 +1.36 * (((emrKY301_A or emrKY82_A) or ((not emrKY242_T) and emrKY251_G)) and ((emrKY300_T and emrKY304_G) and (emrKY361_C and emrKY142_C))) +5.11 * ((((not emrKY6_C) or (not emrKY196_T)) or (emrKY210_A or (not emrKY194_A))) or ((emrKY59_T and (not emrKY82_G)) or (not emrKY277_G))) +2.74 * ((((not emrKY273_T) and (not emrKY156_A)) or (emrKY16_T and emrKY108_A)) and ((emrKY316_A and emrKY394…	3 Trees, 23 Leaves	0.1	1	=1.98 -3.24 * ((((not mdtABCD43_T) or (not mdtABCD108_A)) and (mdtABCD17_A or (not mdtABCD14_A))) and ((mdtABCD19_G and mdtABCD72_G) or mdtABCD17_A4)) -18.9 * (((mdtABCD108_G or (not mdtABCD160_T)) or (mdtABCD7_C or mdtABCD19_T)) or (((not mdtABCD184_A) or mdtABCD98_A) and (mdtABCD14_A5 or mdtABCD34_G))) -2.17 * (((mdtABCD17_A3 or mdtABCD17_A) and (mdtABCD184_A or mdtABCD14_A3)) and (((not mdtABC…	3 Trees, 24 Leaves	0	1	=-7.13 -1.55 * (((yehABCD139_A or (not yehABCD110_G)) or ((not yehABCD128_C) or (not yehABCD158_C))) or ((yehABCD53_G or (not yehABCD95_C)) or ((not yehABCD82_A) and (not yehABCD23_A)))) +6.34 * (((yehABCD239_- or (not yehABCD205_G)) and (yehABCD82_A1 and yehABCD221_G)) and ((yehABCD251_T or (not yehABCD191_C)) or (yehABCD227_G and yehABCD256_C))) +4.12 * ((((not yehABCD306_G) and (not yehABCD287…	3 Trees, 23 Leaves	0	0.9865	=3.51 -5.4 * (((bdm161_A and bdm142_C) or ((not bdm29_T) or bdm145_-)) or ((bdm223_A or (not bdm160_T)) and ((not bdm132_A) and (not bdm210_C)))) -3.62 * ((((not bdm181_G) or bdm27_A) or ((not bdm83_C) or bdm162_C)) and ((not bdm203_-) and (bdm147_G and bdm132_C))) +3.94 * ((((not bdm219_G) and bdm161_G) or ((not bdm95_A) or bdm132_A)) or (((not bdm27_A1) and bdm27_A5) and ((not bdm2_-) and (not …	3 Trees, 22 Leaves	0	1	=-0.846 -4.01 * (((fimB1205_T and (not fimB659_G)) and (fimB679_A or fimB603_A)) and ((fimB1363_T and fimB1373_T) and fimB603_A6)) -2.26 * ((((not fimB952_-) or fimB627_T) and (fimB120_- and (not fimB1113_T))) and ((fimB563_G or fimB1046_G) and ((not fimB601_G) and fimB74_A))) +4.69 * ((((not fimB74_A40) or fimB419_G) or fimB1060_C) or ((fimB641_A and (not fimB193_T)) and (fimB631_C and (not fimB…	3 Trees, 24 Leaves	0.1111	0.9853	=-0.939 -5.94 * (((fimE234_T or (not fimE202_T)) or ((not fimE99_G) or (not fimE213_C))) or ((fimE483_C or fimE222_C) or (fimE246_- or fimE265_G))) -1.27 * ((((not fimE335_A) or (not fimE172_A)) or ((not fimE326_G) or fimE139_G)) or (((not fimE152_C) and fimE29_A) and ((not fimE105_A) and (not fimE394_G)))) +4.03 * ((((not fimE236_C) and (not fimE17_G)) and ((not fimE114_A) and (not fimE488_T))) …
	Human	3 Trees, 23 Leaves	0.5455	0.7959	=0.665 +2.52 * (((csgDEFG516_G or csgDEFG240_A) or ((not csgDEFG241_C) or (not csgDEFG721_A))) and ((csgDEFG417_A and (not csgDEFG256_G)) and csgDEFG684_C)) +4.19 * (((csgDEFG294_- or csgDEFG503_T) or ((not csgDEFG200_G) or (not csgDEFG713_C))) or ((csgDEFG240_A7 or csgDEFG306_T) or ((not csgDEFG15_T) or csgDEFG146_T))) -2.68 * ((((not csgDEFG386_G) or (not csgDEFG360_A)) or (csgDEFG422_T and (no…	3 Trees, 24 Leaves	0.5667	0.875	=3.33 -4.11 * (((flhDC705_A and flhDC570_C) or (flhDC518_G or flhDC172_G)) or (((not flhDC174_T) or flhDC468_C) or ((not flhDC78_A) or (not flhDC648_A)))) -5.16 * (((flhDC569_T or (not flhDC142_T)) and ((not flhDC766_T) and (not flhDC493_T))) and (((not flhDC289_T) and (not flhDC617_A)) and (flhDC268_T and flhDC435_A))) +5.7 * ((((not flhDC118_T) and flhDC280_C) or (flhDC484_T or flhDC198_C)) or …	3 Trees, 24 Leaves	0.64	0.8689	=-10.4 +5.39 * ((((not ompF171_A) and ompF187_A) and ((not ompF491_T) and (not ompF279_C))) and (((not ompF454_G) and ompF323_G) or (ompF467_A or ompF457_-))) +5.89 * ((((not ompF459_G) and ompF19_-) and (ompF352_G and (not ompF519_G))) or (((not ompF182_-) or (not ompF285_T)) or ((not ompF377_A) and ompF379_A))) +3.5 * ((((not ompF467_A) and ompF445_A) and ((not ompF46_T) and (not ompF69_G))) an…	3 Trees, 24 Leaves	0.4348	0.9615	=4.63 -22 * (((yedS37_A or (not yedS397_G)) or ((not yedS170_T) or yedS167_C)) or (((not yedS345_C) or yedS75_T) or ((not yedS185_G) or yedS39_G))) -3.46 * (((yedS73_C or yedS353_T) or (yedS318_C or yedS82_T)) or ((yedS236_G and (not yedS245_C)) or (yedS319_A or (not yedS371_G)))) -5.46 * ((((not yedS214_G) and (not yedS111_T)) or (yedS114_A or (not yedS127_C))) and ((yedS74_G and (not yedS49_C))…	3 Trees, 24 Leaves	0.5152	0.7963	=-1.53 -2.52 * ((((not ypfM74_C) and ypfM274_G) or ((not ypfM263_G) and ypfM288_T)) and (((not ypfM211_A) and ypfM266_A) and ((not ypfM233_T) and (not ypfM255_-)))) +2.09 * ((((not ypfM263_A) or (not ypfM266_A)) or (ypfM309_T or (not ypfM99_C))) or ((ypfM212_G or (not ypfM340_A)) or (ypfM130_G and ypfM273_A))) +2.34 * ((((not ypfM99_T) and ypfM315_A) or (ypfM130_A or (not ypfM88_-))) and ((ypfM12…	3 Trees, 24 Leaves	0.7143	0.7234	=-1.8 +2.21 * ((((not ecpRABCDE692_G) or ecpRABCDE714_G) and (ecpRABCDE641_C and (not ecpRABCDE499_G))) or ((ecpRABCDE210_A or ecpRABCDE576_G) or ((not ecpRABCDE339_T) or ecpRABCDE69_T))) +4.4 * ((((not ecpRABCDE179_G) or (not ecpRABCDE239_A)) or ((not ecpRABCDE667_C) or (not ecpRABCDE445_G))) and (((not ecpRABCDE541_G) and (not ecpRABCDE394_-)) and (ecpRABCDE397_T and (not ecpRABCDE111_A)))) -7.…	3 Trees, 24 Leaves	0.3871	0.9474	=2.97 +6.79 * (((emrKY360_G or (not emrKY131_A)) and ((not emrKY394_G) or emrKY15_-)) or ((emrKY325_T or (not emrKY142_C)) or ((not emrKY280_G) or emrKY238_A))) -3.58 * ((((not emrKY301_A) and (not emrKY156_A)) and ((not emrKY59_C) and (not emrKY39_C))) and ((emrKY214_T and (not emrKY218_A)) and (emrKY217_T or emrKY301_T))) -4.45 * (((emrKY247_A or emrKY158_A) or ((not emrKY398_C) or (not emrKY12…	3 Trees, 24 Leaves	0.3333	0.9444	=2.26 +2.1 * (((mdtABCD69_G or mdtABCD148_G) and ((not mdtABCD4_-) and (not mdtABCD108_G))) or ((mdtABCD92_C or (not mdtABCD68_G)) and ((not mdtABCD184_A) and (not mdtABCD54_A)))) -4.5 * ((((not mdtABCD160_A) or (not mdtABCD91_G)) and ((not mdtABCD185_T) and (not mdtABCD92_T))) and (((not mdtABCD162_C) and mdtABCD70_C) and (mdtABCD213_C and (not mdtABCD58_G)))) -5.8 * (((mdtABCD34_G or mdtABCD224…	3 Trees, 21 Leaves	0.64	0.8727	=2.16 -3.54 * ((((not yehABCD233_G) and (not yehABCD40_T)) and (yehABCD256_C and (not yehABCD153_A))) and (((not yehABCD302_-) and (not yehABCD137_T)) or ((not yehABCD219_A) or yehABCD115_G))) +3.38 * ((yehABCD163_G or (not yehABCD172_T)) or (((not yehABCD213_T) and (not yehABCD265_A)) or yehABCD139_A)) -4.93 * ((((not yehABCD163_A) or (not yehABCD24_A)) or (yehABCD178_A or (not yehABCD123_A))) a…	3 Trees, 24 Leaves	0.6129	0.8571	=-3.86 +2.5 * ((((not bdm148_G) and (not bdm242_G)) and (bdm27_G and bdm117_T)) or ((bdm126_A or bdm219_A) or (bdm165_A or bdm274_-))) -2.35 * ((((not bdm71_A) and (not bdm163_T)) and (bdm117_T and (not bdm3_-))) and (((not bdm223_A) and bdm344_C) or ((not bdm219_G) or (not bdm95_A)))) +4.64 * ((((not bdm288_G) and bdm161_A) and (bdm102_G and (not bdm2_-))) or ((bdm111_A or (not bdm111_A1)) and (…	3 Trees, 20 Leaves	0.3913	0.8929	=-11.7 +4.51 * (((not fimB783_C) and (fimB1047_C and fimB386_C)) and (((not fimB207_T) and fimB74_A) and ((not fimB1046_G) and (not fimB74_A62)))) +4.39 * (((not fimB130_-) and (fimB1390_G and (not fimB419_G))) and (((not fimB114_G) or fimB193_A) or ((not fimB74_A49) or fimB1454_-))) +6.28 * ((((not fimB1508_C) and fimB599_C) and fimB417_C) or ((fimB631_A or (not fimB74_A10)) and (not fimB293_A)))	3 Trees, 24 Leaves	0.5333	0.766	=0.0814 -2.14 * ((((not fimE160_C) and (not fimE229_A)) and ((not fimE99_A) and fimE222_T)) or ((fimE222_C or (not fimE240_T)) or (fimE485_G or fimE325_G))) +1.28 * (((fimE224_C and (not fimE101_A)) and (fimE65_G and fimE101_A6)) and (((not fimE235_G) or (not fimE171_C)) and ((not fimE323_A) and (not fimE325_G)))) +3.17 * ((((not fimE112_A) and fimE207_A) and ((not fimE29_A) or fimE112_G)) or ((f…
	Pig	3 Trees, 24 Leaves	0.1429	0.9853	=-1.34 -5.61 * ((((not csgDEFG572_-) or csgDEFG14_T) or ((not csgDEFG422_T) or (not csgDEFG200_G))) or (((not csgDEFG386_G) or (not csgDEFG397_C)) or ((not csgDEFG241_C) or (not csgDEFG546_C)))) +5.69 * ((((not csgDEFG626_A) or csgDEFG701_C) or ((not csgDEFG314_-) or csgDEFG256_G)) and ((csgDEFG422_T or (not csgDEFG706_C)) and ((not csgDEFG417_G) or csgDEFG199_-))) +3.91 * ((((not csgDEFG619_G) o…	3 Trees, 24 Leaves	0.125	0.9429	=-0.0648 -20.5 * ((((not flhDC283_G) and (not flhDC370_G)) or ((not flhDC150_G) or (not flhDC610_T))) or (((not flhDC599_T) or flhDC381_A) or ((not flhDC300_A) or flhDC746_A))) -1.99 * (((flhDC174_T and (not flhDC78_-)) or ((not flhDC468_T) or flhDC282_A)) and ((flhDC282_A1 and (not flhDC276_A)) and (flhDC622_A and flhDC671_G))) +3.52 * (((flhDC438_C or flhDC325_C) and ((not flhDC241_G) and flhDC…	3 Trees, 24 Leaves	0.1053	0.9701	=-7.57 +3.6 * ((((not ompF211_-) or ompF443_C) or ((not ompF458_-) or ompF305_G)) or ((ompF518_T or (not ompF157_G)) or (ompF529_T or ompF397_T))) +6.26 * (((ompF454_G or ompF588_A) and ((not ompF69_G) and (not ompF188_T))) and (((not ompF216_G) and (not ompF514_T)) and ((not ompF467_A) and (not ompF54_T)))) +7.16 * ((((not ompF493_G) or (not ompF385_A)) or (ompF354_T or (not ompF33_A))) or ((omp…	3 Trees, 24 Leaves	0.1667	0.9474	=-22 +20.9 * (((yedS74_G and yedS383_C) and ((not yedS84_A) and yedS351_G)) and (((not yedS24_C) and yedS374_A) or (yedS270_C and yedS280_T))) +5 * (((yedS218_C or yedS303_C) and ((not yedS304_G) or yedS316_C)) or ((yedS287_T or (not yedS224_G)) or (yedS185_T or yedS261_-))) -3.27 * (((yedS317_A or (not yedS369_T)) or (yedS160_G or yedS255_A)) or (((not yedS136_A) or (not yedS84_A8)) and ((not ye…	3 Trees, 24 Leaves	0	0.9853	=-0.612 +1.19 * (((ypfM200_G and (not ypfM99_C)) and ((not ypfM130_A) and (not ypfM211_A))) or ((ypfM262_C or ypfM343_T) and (ypfM212_A and (not ypfM144_G)))) -4.64 * (((ypfM144_A or ypfM274_A) and (ypfM130_A9 and (not ypfM281_T))) and ((ypfM257_T and (not ypfM367_-)) and ((not ypfM239_A) or (not ypfM318_C)))) +3.82 * ((((not ypfM130_A5) and ypfM246_T) and ((not ypfM211_A) and (not ypfM324_T))) a…	3 Trees, 24 Leaves	0.0714	0.9559	=-1.65 -5.55 * ((((not ecpRABCDE377_-) and (not ecpRABCDE384_T)) and ((not ecpRABCDE694_C) or (not ecpRABCDE420_A))) and (((not ecpRABCDE423_G) or (not ecpRABCDE499_T)) or (ecpRABCDE365_G and ecpRABCDE149_C))) +3.75 * (((ecpRABCDE397_C and (not ecpRABCDE530_T)) or (ecpRABCDE485_G or ecpRABCDE273_C)) or ((ecpRABCDE766_C or (not ecpRABCDE565_C)) or ((not ecpRABCDE662_C) or (not ecpRABCDE462_T)))) +…	3 Trees, 24 Leaves	0.1053	0.9855	=-4.99 +4.16 * (((emrKY218_G or emrKY213_T) or ((not emrKY384_G) or emrKY304_T)) or ((emrKY131_C or emrKY361_T) or (emrKY302_C or (not emrKY75_T)))) +4.01 * (((emrKY50_C and emrKY15_C) or (emrKY184_A or emrKY301_-)) and (((not emrKY6_A) and emrKY196_T) and (emrKY80_G and emrKY325_A))) -5.04 * ((((not emrKY273_T) or (not emrKY325_A)) and ((not emrKY301_-) and (not emrKY247_A))) and ((emrKY218_T or…	3 Trees, 24 Leaves	0.0526	1	=1.81 -6.42 * (((mdtABCD77_T or mdtABCD92_T) and ((not mdtABCD4_C) or (not mdtABCD168_C))) or (((not mdtABCD39_C) or (not mdtABCD34_-)) or ((not mdtABCD70_C) or mdtABCD19_A))) +1.47 * (((mdtABCD168_T or (not mdtABCD130_C)) or (mdtABCD219_G or (not mdtABCD19_G))) and (((not mdtABCD17_A) or mdtABCD219_G) or (mdtABCD94_A and (not mdtABCD46_A)))) -3.57 * (((mdtABCD19_G or mdtABCD130_A) and (mdtABCD17…	3 Trees, 23 Leaves	0.05	0.9667	=-0.878 -5.38 * ((yehABCD141_T or ((not yehABCD91_G) or yehABCD253_A)) and ((yehABCD227_G and (not yehABCD95_A)) and ((not yehABCD151_C) and (not yehABCD110_A)))) -3.87 * ((((not yehABCD23_A) and yehABCD73_T) and ((not yehABCD53_G) and (not yehABCD60_A))) and (((not yehABCD93_A) and (not yehABCD188_T)) and (yehABCD195_T or (not yehABCD216_A)))) +5.1 * (((yehABCD256_C and yehABCD82_A) and (yehABCD…	3 Trees, 24 Leaves	0.0556	0.9855	=-6.37 +3.88 * (((bdm284_G or bdm1_-) or (bdm115_G or bdm114_A)) or (((not bdm249_A) or bdm132_T) and ((not bdm250_T) or bdm223_G))) +5.85 * (((bdm29_C or (not bdm4_A)) or ((not bdm4_A21) or bdm126_-)) or (((not bdm219_A) and bdm4_A01) and ((not bdm238_A) and (not bdm147_A)))) -4.53 * (((bdm273_A and (not bdm115_G)) or (bdm4_A54 and bdm95_A)) and (((not bdm4_A9) or bdm71_A) or ((not bdm344_C) or …	3 Trees, 24 Leaves	0.15	1	=4.92 -5.06 * (((fimB256_C and (not fimB1137_T)) and ((not fimB420_C) and fimB948_C)) and (((not fimB829_T) or (not fimB1238_G)) or (fimB395_G or fimB75_T))) -2.09 * (((fimB299_A and fimB450_G) and (fimB665_A or fimB1246_A)) and (((not fimB627_T) and (not fimB1137_T)) and (fimB705_C or fimB1363_C))) -5.01 * ((((not fimB422_T) and fimB1413_C) or ((not fimB427_G) or (not fimB299_A1))) and ((fimB846…	3 Trees, 22 Leaves	0.0833	0.9231	=-2.34 +4.36 * (((fimE391_C or (not fimE359_A)) or (fimE105_A and (not fimE233_T))) or ((fimE223_C or fimE134_G) or ((not fimE18_G) and (not fimE319_T)))) +1.61 * (((fimE477_C or fimE208_T) and (not fimE304_A)) and (fimE236_C and ((not fimE397_A) and (not fimE7_A)))) -3.61 * ((((not fimE154_C) and (not fimE238_-)) and (fimE277_C or (not fimE165_G))) and (((not fimE225_G) or fimE233_T) and ((not f…
[truncated: 68 more columns]

## Sheet: Supp Table S6
				Supplementary Table S6. Specificity and sensitivity of beaver-, human-, and reindeer-informative logic models generated for each iteration/seed number of logic regression to be used for the subsequent classification of unknown environmental water E. coli isolates
				Seed Number	Model Parameters
					Specificity			Sensitivity
					Beaver	Human	Reindeer	Beaver	Human	Reindeer
				1	0.9697	0.95	0.8947	1	0.875	0.6667
				2	0.9737	0.8571	0.9091	0.8333	0.9565	0.9091
				3	0.8889	0.7619	0.9688	0.875	0.8696	0.9167
				5	0.9143	0.8571	0.8788	1	0.7826	0.6364
				10	0.8919	0.8182	0.8235	1	0.9545	1
				12	0.8889	1	0.9412	0.875	0.8846	0.7
				25	0.9143	0.7895	1	1	0.92	0.5
				33	0.8919	1	0.9412	1	0.8889	0.8
				44	0.9143	1	0.8387	1	0.9	0.8462
				50	0.9688	0.8571	0.9063	0.9167	0.9565	0.9167
				57	0.9189	0.9167	0.8438	1	0.95	0.8333
				61	0.9167	1	0.9412	1	0.7931	1
				71	0.9429	0.7619	0.9167	1	0.7391	0.875
				81	0.9722	0.9375	0.9355	1	0.8929	0.8462
				97	0.8857	0.8421	0.8947	1	0.92	0.6667
				104	0.8108	0.9444	0.9394	1	0.8846	0.8182
				105	0.8919	0.9524	0.9412	0.5714	0.8261	0.6
				110	0.8788	0.9474	0.9167	1	0.84	0.75
				118	0.8529	0.85	0.8929	1	0.9583	0.6875
				119	0.8182	0.7895	0.8857	0.9091	0.92	0.8889
				122	0.9118	0.9523	0.9333	1	0.6957	0.5
				125	0.9167	0.8261	0.9375	1	0.9048	0.8333
				127	0.9211	0.8824	0.9118	1	0.7407	0.9
				130	0.9118	0.9048	0.9459	0.9	0.7826	0.8571
				140	0.9706	0.8261	0.9143	0.9	0.7143	0.8889
				143	0.9722	0.6923	0.9429	1	0.9355	0.7778
				145	0.9697	0.8571	0.9444	0.6364	0.8	0.75
				147	0.9231	0.8333	1	0.8	0.8846	1
				160	0.9211	1	0.8824	1	0.625	0.9
				161	0.9167	0.875	0.7879	1	0.8571	0.6364
				166	0.9211	0.8889	0.9118	1	0.9231	0.8
				175	1	0.9	0.8974	0.9	0.875	1
				178	0.9722	0.9412	0.9355	1	0.8148	0.9231
				180	0.9459	0.85	0.9697	0.8571	0.875	0.7273
				181	0.9167	1	0.9429	0.875	0.8571	0.8889
				182	0.9231	0.7273	0.8889	1	0.8636	0.875
				185	0.9	0.9231	0.8824	0.8571	0.8387	0.7
				187	0.9429	0.9288	0.9063	1	0.8667	0.75
				191	0.9429	1	1	0.7778	0.9231	0.8333
				212	0.9714	0.8571	0.9706	1	0.8333	0.9
				216	1	0.8667	0.9412	1	0.6209	0.7
				217	0.9032	1	1	0.9231	0.7931	0.8889
				224	1	1	0.8857	0.9167	0.9565	1
				226	0.9167	0.7826	0.88	1	0.7619	0.6824
				228	0.9722	0.9444	0.9677	0.75	0.8077	0.8462
				240	0.9429	0.95	0.9375	1	0.8333	0.6667
				245	0.871	0.7619	0.9688	1	0.913	0.9167
				246	0.9394	0.9	1	1	0.8333	0.5714
				247	0.8438	0.9375	0.8438	1	0.9286	0.8333
				254	0.9714	1	0.8611	1	0.7778	0.75
				256	0.9375	0.85	0.8929	1	0.875	0.625
				262	0.9167	0.8	0.9211	0.625	0.8621	0.6667
				272	0.9394	0.75	1	1	0.8571	0.8
				287	0.9167	0.9	0.9	1	0.75	0.8571
				291	0.9487	0.8889	0.8857	0.8	0.8846	0.8889
				295	0.9412	0.9524	0.8529	0.9	0.913	0.8
				298	0.931	0.9444	0.9429	1	0.8846	1
				304	0.9231	0.8889	0.8333	1	0.9231	0.875
				314	0.8824	1	0.9444	0.9	0.9333	0.625
				317	0.9143	0.875	0.9655	1	0.9643	0.8667
				323	0.9706	0.95	0.9444	0.9	0.8333	0.75
				332	0.9444	0.875	0.9429	1	0.8571	0.7778
				333	0.9118	0.7391	0.8529	0.9	0.7619	0.9
				342	0.9143	1	0.9688	1	0.7778	0.75
				347	0.8919	0.7619	0.9655	1	0.8261	0.6667
				348	0.9697	0.8696	0.9394	0.9091	0.8571	0.7273
				355	0.9167	1	0.8621	0.875	0.8095	0.9333
				364	0.8824	0.9375	0.9688	1	0.8214	0.6667
				370	0.9714	0.9167	0.8857	1	0.8438	0.8889
				372	0.9459	0.7895	1	1	0.8	0.5
				374	1	0.8462	1	0.8889	0.8889	0.8462
				390	1	0.8	1	0.8889	0.9167	0.75
				393	0.9474	0.7143	0.9355	1	0.913	0.8462
				405	0.9474	0.8889	0.9394	1	0.9231	0.9091
				408	0.9412	0.9474	0.9429	0.9	0.96	0.8889
				409	0.8649	1	0.9474	1	0.8148	0.6667
				411	0.9167	0.8824	0.9394	1	0.8148	1
				422	0.9444	0.9333	0.9333	1	0.8621	0.7857
				433	0.9167	0.8	0.9459	0.875	0.8276	0.7143
				435	0.9167	0.9583	0.9667	0.875	0.8	0.7857
				438	0.9444	0.9474	0.9412	1	0.92	0.5
				440	0.8824	0.9091	0.9706	0.7	0.9091	0.9
				446	0.9167	1	0.9429	1	0.5926	0.6667
				449	0.9375	0.9091	0.8667	0.6667	0.7727	0.9286
				456	0.9474	1	0.8824	1	0.7619	0.9
				458	1	0.8824	0.9412	0.7	0.7037	0.8
				465	0.9706	1	0.9355	0.8	0.9048	0.6154
				476	0.9091	1	0.8611	1	0.76	0.625
				477	0.8684	1	0.9459	1	0.913	1
				481	0.9118	0.8261	0.9714	0.9	0.8095	0.7778
				482	0.9714	0.8182	0.9706	0.8889	0.8636	1
				490	0.9429	0.8889	0.8649	1	0.8077	1
				491	0.9677	0.9412	0.9355	0.8462	0.8148	0.7692
				494	0.9737	0.8421	0.9667	0.8333	0.92	0.2847
				498	0.9737	0.7778	0.9091	1	0.9615	1
				504	0.9429	0.9444	0.9118	1	0.6923	1
				507	0.9375	0.9474	0.9189	1	0.84	0.8571
				508	0.9697	0.8462	0.9167	0.7273	0.8065	0.875
				510	0.8889	0.9375	0.9429	0.75	0.7857	0.6667
				511	0.9189	1	0.9032	1	1	0.7692
				514	0.8571	1	0.9429	0.8889	0.75	0.7778
				517	0.9167	0.95	0.9677	1	0.9167	0.7692
				518	0.9394	0.8947	0.9429	0.8182	0.88	0.8889
				522	0.9714	0.7692	0.8529	0.6667	0.8865	0.7
				523	0.8571	1	0.9714	1	0.75	0.7778
				525	0.9688	0.9583	0.8966	0.9167	0.85	0.9333
				526	0.9444	0.9048	0.9355	1	0.9565	1
				529	0.9355	0.6667	0.963	0.7692	0.7586	0.6471
				532	0.9722	0.7273	0.9143	1	0.9091	0.7778
				533	0.8889	1	0.9714	1	0.9167	0.7778
				539	0.875	0.9583	0.9429	1	0.7	0.6667
				541	0.8182	0.9091	0.9667	1	0.7273	0.5714
				544	0.9474	0.7368	0.9375	1	0.88	0.5833
				549	0.9189	0.9524	0.9643	0.7143	0.913	0.75
				550	0.9459	0.9444	0.8065	0.8571	0.8846	0.9231
				553	0.9117	0.8824	0.9118	0.9	0.963	0.9
				554	0.9706	0.9524	0.9143	1	0.8261	0.6667
				563	0.9211	1	0.9167	1	0.88	0.875
				564	0.9091	0.8889	0.9459	1	0.9231	0.8571
				577	0.9737	0.9286	0.9375	1	0.8667	0.6667
				602	0.9394	0.9412	1	0.9091	0.8889	0.75
				626	1	0.8125	0.8571	0.875	0.8214	1
				632	1	0.913	0.9143	1	0.9524	0.8889
				633	0.9032	1	0.9429	0.9231	0.8387	0.7778
				642	0.9118	0.9333	0.9	0.9	0.8966	1
				650	0.9091	0.9474	0.8788	0.9091	0.84	0.9091
				660	0.9459	0.9091	0.875	1	0.8182	0.75
				671	0.8947	0.8125	0.8182	1	0.8929	0.9091
				677	0.9688	0.9545	0.9286	1	0.8182	0.875
				680	1	0.7369	0.9697	1	0.92	0.6364
				681	0.9032	0.8125	0.9032	1	0.7857	0.7692
				694	0.8824	1	0.9394	1	0.7778	0.6364
				702	0.9117	0.8824	0.9143	0.8	0.963	0.7778
				709	0.9167	0.9474	0.8788	0.875	0.8	0.8182
				710	0.9091	0.8182	0.871	1	1	0.6923
				727	0.9412	0.7222	0.9063	1	0.9615	0.6667
				729	1	0.9091	1	1	0.9091	0.6
				735	0.95	0.92	0.9737	1	0.8947	0.8333
				736	0.9459	0.8421	0.9688	0.5714	0.8	0.8333
				738	0.875	0.8947	0.9355	1	0.8	0.6154
				740	0.9474	0.75	0.963	0.8333	0.875	0.7647
				741	0.9143	0.9474	0.9143	0.5556	0.88	0.8889
				761	0.9063	0.8636	0.9474	0.9167	0.9545	1
				765	0.9143	0.8947	1	0.5556	0.88	0.6154
				770	0.75	0.9474	1	1	0.88	0.9167
				774	0.9429	1	0.9667	1	0.8387	0.7857
				796	0.9189	0.875	0.9394	0.8571	0.8214	0.6364
				801	0.8889	0.8333	0.9722	0.875	0.7692	1
				807	0.9375	0.8947	0.9375	1	0.88	0.75
				812	0.9063	0.9412	0.9394	1	0.8889	0.6364
				813	0.8286	1	0.9333	0.8889	0.75	0.5714
				815	0.9091	0.8421	0.9714	1	0.88	0.7778
				832	0.9189	0.7059	0.9063	1	0.9259	0.8333
				846	0.9091	0.95	0.9143	0.9091	0.875	0.8889
				851	0.973	0.9286	0.9211	1	0.8	0.8333
				853	1	0.8947	0.9167	0.875	0.92	0.875
				866	0.8611	0.7727	0.9394	1	0.8636	0.9091
				868	0.9375	0.7727	0.9118	1	0.9545	0.7
				871	0.8056	0.5652	0.9714	1	0.8571	0.7778
				874	0.9459	0.8947	0.8824	0.8571	0.92	0.8
				875	0.9429	0.8947	0.9167	0.8889	0.76	0.875
				888	0.9211	0.8636	1	1	0.8182	0.8
				892	0.9167	1	0.9143	0.875	0.84	0.6667
				896	0.9091	0.8095	0.9444	0.9091	0.913	0.625
				901	0.9118	0.8235	0.9418	0.9	0.963	0.5
				902	0.9737	0.875	1	1	1	0.5833
				905	0.9667	0.9091	0.9091	0.9286	0.8182	0.6364
				916	0.9444	0.913	0.9444	1	0.7619	0.875
				921	0.9211	0.8947	0.875	0.8333	0.84	0.9167
				922	0.8485	0.8571	0.9737	0.9091	0.7391	0.6667
				923	0.9143	0.9048	0.9667	1	0.7826	0.5
				925	0.9714	0.8571	0.9375	1	0.7826	0.5833
				930	0.9167	0.75	1	1	0.9167	0.8182
				942	0.9459	0.9	0.8919	1	0.8333	1
				945	0.8857	0.9375	0.8529	1	0.8214	0.8
				946	0.9722	0.85	0.9091	1	0.9167	0.7273
				953	0.9744	0.7222	0.8276	0.8	0.8846	0.8
				956	1	0.9333	0.9714	0.8571	0.8276	0.7778
				957	0.9211	0.85	0.8485	1	0.87	0.6364
				959	0.9459	0.8571	0.9677	0.7143	0.6087	0.7692
				966	0.9429	0.95	0.8286	0.8889	0.8333	0.7778
				968	0.9444	0.6667	0.8824	0.875	0.913	0.8
				969	0.8235	0.8889	0.9118	0.9	0.8846	0.7
				982	0.9487	1	0.8788	1	0.8846	0.8182
				984	0.9706	0.7647	0.9394	0.9	0.8519	0.8182
				990	0.8182	0.9444	1	1	0.7308	0.8462
				999	0.9394	0.9048	0.9091	0.9091	0.913	0.7273
				1005	0.9722	0.7727	0.9643	0.875	0.8636	0.875
				1007	0.8857	0.8333	0.9429	1	0.8462	0.8889
				1008	0.9722	0.8095	1	1	0.8261	0.9
				1050	0.9667	0.6824	0.9394	0.9286	0.96	0.8182
				1059	0.8718	0.8571	0.8824	1	0.8	0.7
				1064	0.9355	0.85	0.8857	0.9231	1	0.6667
				1082	0.9697	0.7619	0.8889	1	0.8696	0.875
				1085	0.9118	1	0.9032	0.9	0.7188	0.8462
				1098	0.8889	0.9444	0.875	0.75	0.8077	0.8333
				1100	1	0.8636	0.9697	0.8571	0.9545	0.7273
				1103	0.9737	0.9474	0.9211	0.8333	0.92	0.6667
				1108	0.9474	0.8125	1	0.8333	0.9286	0.8125
				1117	0.9375	0.8636	0.9167	0.9167	0.8636	0.75
				1125	0.9487	0.6875	0.9394	1	0.8929	0.8182
				1128	0.9706	0.9444	0.8667	1	0.8846	0.9286
				1163	0.9722	0.8421	0.9688	0.875	0.88	0.5833
				1182	0.8387	0.7778	0.9714	0.9231	0.8846	0.6667
				1186	0.875	0.875	0.9063	1	0.9286	0.8333
				1188	0.9412	0.7619	0.9394	0.9	0.9565	0.8182
				1199	0.9167	0.8462	0.8333	1	0.7742	0.6429
				1209	1	0.9474	0.9737	0.5	0.84	0.5
				1212	1	0.9444	0.973	0.8	0.8846	0.7143
				1214	0.8056	1	0.9355	1	0.7931	0.7692
				1228	0.8462	0.8824	1	1	0.8889	0.625
				1229	0.8649	0.9412	0.9412	1	0.7037	0.8
				1233	0.8485	0.9091	1	1	0.7273	0.6667
				1248	1	0.85	0.8485	0.9231	0.875	0.6364
				1269	0.9706	0.9524	0.875	0.9	0.8696	0.8333
				1275	0.9688	0.8571	0.973	0.9167	0.8261	0.7143
				1287	0.9412	1	1	0.9	0.84	0.75
				1288	1	0.9091	0.875	1	1	0.75
				1290	0.8421	1	0.9118	0.8333	0.6552	0.9
				1293	0.9737	0.9	0.9375	1	0.8333	0.8333
				1296	0.8182	0.8846	1	1	0.7778	0.7143
				1331	0.8611	0.6522	0.9	0.75	0.75	1
				1356	0.8235	0.9091	0.9655	1	0.8636	0.7333
				1360	0.9706	0.7391	0.9091	0.8	0.9048	0.7273
				1362	0.8788	0.9474	0.9697	0.9091	0.8	0.5455
				1368	0.9063	0.7727	0.9677	0.75	0.8636	0.6923
				1407	0.9032	0.8421	1	0.9231	0.92	0.625
				1427	0.9429	0.9523	0.7813	0.8889	0.6957	0.8333
				1428	0.9714	1	0.9429	1	0.913	0.6667
				1442	0.9459	0.9444	0.8333	1	0.9231	0.875
				1447	0.9189	0.95	0.9706	0.7143	0.9167	0.6
				1462	0.8611	0.5909	1	1	0.9091	0.5556
				1463	0.9722	0.9286	0.9688	0.875	0.8	0.75
				1481	0.9487	0.7778	1	0.8	0.8846	1
				1494	0.8824	0.8636	0.8824	1	0.8182	0.8
				1499	0.9474	1	0.9394	1	0.75	0.6364
				1521	0.8824	0.9	0.9375	1	0.75	0.9167
				1527	0.9444	0.8824	0.9697	0.875	0.9259	0.8182
				1566	0.9697	0.8947	0.9722	0.9091	0.92	0.875
				1576	0.973	0.8824	0.8684	1	0.8889	0.8333
				1581	0.9697	0.8421	0.9412	0.9091	0.8	0.6
				1583	0.9189	0.8636	0.8571	0.8571	0.8182	0.875
				1591	0.9375	0.9375	0.9412	0.75	0.8214	0.7
				1594	0.9444	0.9524	1	1	0.8261	0.7778
				1600	1	0.8571	0.9688	0.7	1	0.5
				1605	0.9474	0.9412	0.9118	1	0.9259	0.8
				1608	0.8529	0.8636	0.8788	0.9	0.7273	0.7273
				1621	0.9722	0.9286	0.9444	0.875	0.9333	0.75
				1622	0.9459	0.9	0.9737	1	0.8333	0.8333
				1646	0.8378	0.9643	0.9688	1	0.8125	0.6667
				1663	1	0.95	0.8438	0.8182	0.9167	0.75
				1664	0.9394	0.8095	0.9394	0.7273	0.9565	0.5455
				1667	0.9118	0.8333	0.9286	1	0.9231	0.8125
				1668	0.7714	0.5	0.9375	1	0.8056	0.75
				1671	0.9375	1	0.9143	0.9167	0.75	0.6667
				1676	0.9412	0.8421	0.9706	0.9	0.88	0.8
				1687	0.9167	0.8696	0.9677	1	0.9048	0.9231
				1705	0.8824	0.8889	0.9394	1	0.8462	0.7273
				1713	0.9167	0.85	0.9722	0.875	1	0.75
				1731	0.9189	0.8889	0.8571	1	0.7692	0.8889
				1742	0.9714	0.8261	0.9118	0.8889	0.7143	0.5
				1751	0.9714	1	0.9333	1	0.8261	0.5714
				1756	0.9412	0.9333	0.8966	1	0.7931	0.7333
				1761	0.9189	1	1	1	0.7826	0.5
				1780	0.9167	0.75	0.8529	1	0.8214	0.4
				1785	0.8	0.9	0.8214	1	0.9167	0.75
				1789	0.9706	0.8667	0.8667	0.9	0.7931	0.7857
				1806	0.9	0.875	1	1	0.8929	0.5714
				1827	0.9355	0.9412	0.9706	1	0.6519	0.8
				1829	0.9333	0.95	0.8571	0.8571	0.9167	0.7778
				1846	0.9444	0.8333	0.875	0.875	0.8462	0.6667
				1851	0.8235	0.85	0.9643	0.8	0.875	0.8125
				1854	0.9118	0.85	0.9412	0.8	0.7917	0.7
				1871	0.8919	0.8824	0.9688	1	1	0.6667
				1883	0.871	0.9048	0.8438	1	0.8261	1
				1890	0.8649	0.8182	0.9167	0.8571	0.8636	0.625
				1900	1	0.88	0.825	1	0.8421	0.75
				1923	1	0.9444	0.9474	0.9333	0.8462	0.8333
				1937	0.9189	0.8824	0.9722	1	0.8519	1
				1948	0.8571	0.8571	0.9333	1	0.9333	0.8571
				1949	0.8	0.9412	0.9722	1	0.8148	0.25
				1967	0.9211	0.913	0.9394	1	0.9048	0.8182
				1971	0.8889	0.92	0.9394	0.75	0.7895	0.9091
				1975	0.9394	0.9444	0.9333	1	0.8462	0.7143
				1992	0.9737	0.8333	0.9143	0.3333	0.9231	0.5556
				2003	0.973	0.8947	0.9643	0.8571	0.84	0.5
				2004	1	1	0.9167	0.9091	0.9167	0.625
				2009	1	0.7778	0.9756	1	0.9231	1
				2016	0.9118	0.9333	0.9444	1	0.8621	0.875
				2050	0.95	0.95	0.9063	0.75	0.875	0.9167
				2053	1	1	0.9355	1	0.8333	0.6154
				2055	0.9118	0.9412	0.9063	1	0.9259	0.5833
				2064	0.975	0.9	0.9714	1	0.75	0.4444
				2065	0.9167	0.9048	0.9032	0.875	0.8696	0.7692
				2067	0.9722	1	1	0.75	0.8148	0.75
				2090	0.9429	0.85	0.9063	0.8889	0.875	0.8333
				2091	0.9459	1	0.963	1	0.8846	0.8824
				2109	0.9143	0.8333	1	0.8889	0.6539	0.7
				2118	0.973	0.7143	0.9167	0.7143	0.9667	0.5
				2135	0.9737	0.75	0.9429	1	0.75	0.7778
				2138	0.9706	0.9545	0.9688	1	0.8636	1
				2142	0.8286	0.9524	0.9231	1	0.8261	1
				2161	0.9143	0.8333	0.9375	0.8889	0.7692	0.8333
				2195	0.9394	0.8261	0.9655	1	0.7619	0.6
				2199	0.9355	0.9231	0.8485	1	0.9032	0.7273
				2200	0.9688	0.9545	0.9167	0.9167	0.7727	0.75
				2216	1	0.8095	0.9444	0.9231	0.7826	1
				2217	0.9143	0.8889	0.9429	1	0.8462	0.5556
				2231	0.9091	0.9375	0.9714	0.9091	0.6429	0.7778
				2240	0.9429	0.913	0.9167	0.8889	0.9048	0.75
				2257	0.9394	0.9286	0.9459	0.9091	0.8333	1
				2279	1	1	0.7714	1	0.7667	0.6667
				2281	0.875	0.7368	0.8	1	0.88	0.7778
				2282	0.8889	0.9524	0.875	1	0.7826	0.8333
				2283	0.8056	0.8889	0.9688	1	0.8846	0.75
				2284	0.9714	0.7619	0.9333	1	0.9565	0.7143
				2300	0.8529	0.8333	0.9412	0.9	0.85	0.5
				2307	0.9706	0.8696	1	0.9	0.8571	1
				2329	0.9444	0.8947	0.8438	0.875	0.88	0.9167
				2333	0.9706	0.9091	0.9667	0.8	0.9091	0.7143
				2340	0.8857	0.9474	0.9697	1	0.88	0.9091
				2341	0.8857	0.8235	0.973	0.8889	0.8148	0.7143
				2352	0.9259	0.7368	0.8788	0.7059	0.8	0.9091
				2411	0.9429	1	0.9355	0.8889	0.9032	0.6154
				2446	0.8919	0.9286	0.9259	1	0.8667	0.5294
				2452	0.9143	1	0.973	0.8889	0.8667	0.5714
				2471	0.9444	0.8824	0.9474	1	0.8519	1
				2481	0.9189	0.8571	0.9444	1	0.8261	0.75
				2500	0.7576	0.9091	0.9706	1	0.8182	0.8
				2507	0.8889	0.8696	0.9063	0.875	0.9048	0.75
				2519	0.8421	0.8889	0.9677	1	1	0.7692
				2521	0.9714	0.9048	0.9394	1	0.7826	0.8182
				2542	0.9412	0.9412	0.8387	1	0.7407	0.9231
				2546	0.8889	0.8667	0.9697	0.75	0.8966	0.8182
				2563	0.9688	0.8235	1	0.9167	0.7778	1
				2575	0.9143	0.7778	0.9459	0.8889	0.9231	0.7143
				2618	0.9459	0.875	0.9474	0.8571	0.9286	0.5
				2626	0.8649	0.6191	0.8788	1	0.913	0.8182
				2636	0.9722	0.9474	0.8286	0.75	0.92	0.6667
				2637	0.9394	0.9412	0.8857	0.9091	0.8519	1
				2654	0.9375	0.8571	0.8889	1	0.8696	0.875
				2656	0.9714	0.8947	0.9375	0.8889	0.88	0.75
				2661	0.9143	0.8571	0.9429	0.8889	0.8261	0.5556
				2692	0.9714	0.9286	0.9143	0.8889	0.8333	0.8889
				2696	0.9394	0.8421	0.9375	0.9091	0.84	0.8333
				2703	0.8966	1	0.9714	0.8	0.7826	0.5556
				2705	0.9706	0.7647	0.9744	1	0.8519	0.8
				2712	0.9189	0.7619	0.9412	0.8571	0.913	0.8
				2714	0.9412	0.85	0.931	0.9	0.8333	0.6
				2736	0.973	1	1	0.7143	0.7667	0.6364
				2749	0.9429	0.9444	0.8667	1	0.8846	0.5714
				2785	0.9706	0.9412	0.9412	0.9	0.8889	0.9
				2794	0.9091	0.9375	0.9667	1	0.9286	0.7143
				2822	0.8824	0.8889	0.9412	1	0.5385	0.9
				2850	0.9722	0.8095	0.9118	1	0.8696	0.7
				2879	0.9118	1	0.9667	1	0.8261	0.7143
				2892	0.9459	0.9565	0.9667	1	0.8571	0.7143
				2895	0.9231	0.95	0.9375	1	0.8333	0.6667
				2911	0.7647	1	0.8125	1	0.7407	0.6667
				2914	0.871	0.8421	0.9118	0.9231	0.84	1
				2921	0.9333	0.9444	0.8824	1	0.8846	0.8
				2923	0.9714	0.8824	0.8788	1	0.8889	0.7273
				2958	0.9688	0.8947	0.8571	0.8333	0.92	0.8889
				2990	0.9118	0.8235	0.9714	1	0.8148	0.8889
				2996	1	0.9474	1	1	0.96	0.6667
				3006	0.9412	0.7619	0.9688	1	0.7391	1
				3025	0.9444	0.8421	0.8611	0.75	0.88	0.625
				3030	0.9643	0.9444	0.871	1	0.8846	0.7692
				3032	0.9512	0.8	0.8889	1	0.9167	0.75
				3035	0.9118	0.8824	0.9714	1	0.8148	0.7778
				3046	0.8387	0.6842	0.8889	1	0.88	0.875
				3071	0.9444	0.95	0.8824	1	0.7083	0.7
				3085	0.9737	0.9444	0.9394	1	0.8077	0.8182
				3088	0.9706	0.9444	0.9394	1	1	0.6364
				3115	0.9375	1	0.8824	1	0.871	0.6
				3124	0.973	1	1	1	0.931	0.8
				3131	0.8649	0.9231	0.9429	0.8571	0.7778	0.6667
				3138	0.8857	0.7	0.9189	1	0.75	0.4286
				3146	0.9412	0.8	0.9167	0.9	0.6897	0.875
				3163	0.9706	0.9444	0.9375	0.95	0.8846	0.75
				3171	0.8889	0.7333	0.9655	0.75	0.9655	0.8
				3182	0.9706	0.9565	0.9118	1	0.7619	0.8
				3228	0.9412	0.8947	0.8421	1	0.8	1
				3240	0.9722	1	0.8919	1	0.7692	0.8571
				3241	0.9189	0.8667	1	0.8571	0.8621	0.5833
				3244	1	0.8571	0.9429	0.7273	0.8667	1
				3274	0.8824	0.9	0.9189	0.9	0.875	0.5714
				3279	0.9143	0.75	0.9412	1	0.875	1
				3299	0.9714	0.8636	1	1	0.9091	0.8889
				3311	0.9231	0.8571	0.9	0.8	0.8696	0.5
				3320	0.9459	0.8261	0.9211	1	0.9048	0.3333
				3337	0.9714	0.9048	0.8	0.7778	0.7391	0.6667
				3338	0.9429	0.8571	0.9032	0.8889	0.9565	0.6154
				3341	0.7941	0.95	1	0.9	0.8333	0.8333
				3345	0.9722	0.7143	0.8929	1	0.8696	0.875
				3359	0.9756	0.913	0.8857	1	0.8095	1
				3370	0.9167	1	0.8824	0.625	0.8148	0.6
				3372	0.9459	0.9474	0.9697	0.8571	0.92	0.6364
				3374	1	0.9412	0.9487	1	0.7407	0.8
				3379	0.8966	0.9048	0.9615	1	0.8261	0.8889
				3384	0.9459	0.7778	0.9688	1	0.8846	0.75
				3402	1	1	0.9412	0.8	0.913	0.4
				3410	1	0.8333	0.9333	1	0.8462	0.9286
				3419	0.9024	0.8125	0.9118	1	0.6786	0.9
				3428	0.9474	0.875	1	1	0.9	0.7273
				3430	1	0.8095	0.9394	0.7	0.913	0.6364
				3437	0.9143	0.8571	0.875	1	0.8261	0.8333
				3438	0.973	1	0.9459	1	0.7826	0.7143
				3446	0.9091	0.9412	0.9697	1	0.7407	0.8182
				3452	0.8648	0.9523	0.9667	1	0.7826	0.7143
				3461	0.9714	1	0.9118	1	0.75	0.7
				3462	0.8611	0.7619	1	1	0.913	0.6667
				3473	0.9167	0.8696	0.9231	1	0.9048	0.8
				3497	0.9444	1	0.9444	1	0.7742	0.625
				3499	0.9143	0.8571	0.9375	0.8889	1	0.8333
				3516	0.9722	0.9524	0.8919	1	0.7826	0.8571
				3517	0.9722	0.8947	1	1	0.8	0.7273
				3518	0.9706	1	0.9091	0.9	0.75	0.7273
				3528	0.8788	1	0.9697	1	0.8667	0.8182
				3548	0.9722	0.8571	1	1	0.7826	0.7273
				3566	0.9474	0.7778	0.9	1	0.8846	0.7857
				3574	0.9091	0.8571	0.9118	1	0.8	0.7
				3607	0.9412	0.8333	0.9118	0.9	0.8846	0.7
				3608	0.9714	0.88	0.9444	1	0.9474	0.875
				3617	0.8571	0.9286	0.9333	1	0.9	0.8571
				3631	0.9429	0.9091	0.9143	1	0.9091	0.6667
				3636	0.9429	0.9375	0.7778	1	0.6786	0.875
				3657	0.9697	0.8333	0.9167	1	0.85	0.875
				3662	1	0.9444	0.8824	0.9	0.8846	0.9
				3684	0.8857	0.8696	0.9167	0.8889	0.8571	0.75
				3721	0.9429	0.9583	0.8788	0.8889	0.8	1
				3726	0.8718	0.8421	0.9677	1	0.88	0.8462
				3744	0.9474	1	0.9394	1	0.7826	0.8182
				3750	0.973	0.8462	0.9091	1	0.8387	0.6364
				3756	0.8485	0.8421	0.9167	0.9091	0.88	1
				3763	0.9412	0.8421	0.9143	1	0.92	0.6667
				3767	0.9722	0.8889	0.9118	1	0.7692	0.9
				3780	0.9444	0.9	0.9677	0.875	1	1
				3781	0.8857	0.913	0.9429	1	0.8095	0.8889
				3800	0.9706	0.8889	0.8919	1	0.7059	0.8571
				3824	1	0.9286	1	0.8182	0.8	1
				3850	0.9	0.9	0.9063	1	0.9167	0.75
				3863	0.9688	0.9444	0.9429	0.9167	1	0.7778
				3864	0.9375	0.75	0.8857	1	0.875	0.7778
				3870	0.9032	1	0.8529	0.9231	0.8148	0.9
				3880	0.8333	0.8333	0.8684	1	0.8462	0.8333
				3900	0.8684	0.9048	1	1	0.8696	0.7857
				3901	0.9688	0.8235	0.8857	1	0.7778	0.5556
				3902	0.9189	0.9412	0.9688	0.8571	0.9259	0.75
				3909	0.9091	0.75	0.9706	1	0.7917	0.7
				3916	0.85	0.9	0.9697	1	0.9583	0.9091
				3932	0.9444	0.8646	1	1	0.9545	0.7778
				3947	0.8919	0.9	0.9375	1	0.8333	0.8333
				3948	0.973	0.7778	0.9143	0.8571	0.9231	0.8889
				3952	0.9706	1	1	0.7	0.8125	0.5833
				3961	0.9189	0.9048	0.8857	0.8571	0.913	0.6667
				3965	0.9444	0.8824	0.9643	1	0.9259	0.4375
				3970	0.95	0.8421	0.9429	0.75	0.84	0.7778
				4014	0.9444	0.8824	0.8684	1	0.8148	0.8333
				4019	0.9706	0.8889	0.9032	1	0.9231	0.7692
				4020	0.9459	0.8	0.9697	1	0.8333	0.8182
				4049	0.9091	0.7619	0.9	1	0.8261	0.9286
				4068	0.9444	0.75	0.973	1	0.7188	0.8571
				4070	0.8857	1	0.9444	1	0.7917	0.875
				4112	0.9118	0.7273	0.9333	1	0.9091	0.5
				4132	0.9143	0.95	0.9444	0.8889	0.8333	0.75
				4139	0.9429	0.8889	1	0.8889	0.8846	0.8333
				4166	0.9474	0.75	0.9118	1	0.9167	0.9
				4192	0.9394	0.8571	0.9143	1	0.8	0.7778
				4193	0.9444	0.9	0.9333	0.875	0.7917	0.7143
				4206	0.9429	0.75	0.871	1	0.9167	0.8462
				4218	0.9375	0.875	0.9429	0.8333	0.8214	1
				4220	0.9688	1	0.9355	0.9167	0.7778	0.8462
				4245	0.8788	1	0.9412	1	0.8462	0.7
				4265	0.8919	0.85	0.9688	1	0.8333	0.9167
				4268	0.9444	0.913	1	1	0.8571	0.6923
				4272	0.8718	0.95	0.8333	1	0.75	0.75
				4288	0.9189	0.875	0.9756	1	0.8214	0.6667
				4290	0.8919	1	0.8529	1	0.6207	0.9
				4305	0.9429	0.7647	0.9375	0.8889	0.963	0.75
				4316	0.9355	1	0.9394	0.7692	0.7778	0.7273
				4321	0.973	0.8333	0.9118	0.8571	0.8462	0.8
				4331	0.8857	0.8889	0.9697	1	0.8077	0.8182
				4337	0.8788	0.9231	0.9429	1	0.9355	0.6667
				4393	0.9429	0.9523	0.9091	0.7778	0.7391	0.8182
				4402	0.8	0.8636	0.9697	0.8889	0.9545	0.5455
				4412	0.9143	1	0.9474	0.7778	0.75	0.3333
				4416	0.9143	0.9444	0.8621	0.8889	0.8462	0.6
				4418	0.8857	0.8947	0.9688	1	0.92	0.6667
				4420	0.9714	0.8889	0.9429	0.8889	0.7692	0.7778
				4421	0.9118	0.85	0.9063	1	0.875	0.8333
				4422	0.8333	0.8333	0.8125	0.875	0.8846	0.9167
				4431	0.9	0.8824	0.8889	1	0.8519	0.625
				4440	0.9459	0.8947	0.9688	0.8571	0.92	0.8333
				4444	0.9189	0.9565	0.9412	1	0.7619	0.7
				4445	0.9688	0.7647	1	0.9167	0.8519	0.8462
				4451	1	0.9474	0.9714	0.9286	0.84	0.6667
				4461	0.9714	0.9	0.9118	0.7778	0.9167	0.9
				4465	0.9091	0.8	1	1	0.875	0.6667
				4476	0.9189	0.8235	0.9394	0.8571	0.9259	0.6364
				4478	1	0.8261	0.9118	1	0.8571	0.7
				4480	0.8788	0.8667	0.9211	1	0.7931	0.6667
				4482	0.925	0.9286	1	1	0.8667	0.6923
				4512	0.8824	0.7692	0.8788	1	0.8889	0.8182
				4513	0.9412	1	0.9667	0.9	0.9259	0.5714
				4520	0.9444	0.9	0.8125	1	0.7083	0.9167
				4552	0.9487	0.875	0.9444	1	0.9	1
				4553	0.9688	0.9167	0.931	0.9167	0.9	0.8
				4563	0.9189	0.8889	0.9063	0.8571	0.8846	0.75
				4578	0.9118	0.85	1	0.8	0.9583	0.6875
				4579	0.9412	0.9545	0.9143	1	0.8636	0.7778
				4580	0.9487	0.9545	1	0.8	0.9091	0.8571
				4617	0.8824	0.8261	0.9677	1	0.9524	0.8462
				4618	0.8889	0.8	0.9714	1	0.9583	0.8889
				4624	0.9063	0.7895	0.9143	0.8333	0.88	1
				4629	0.9444	0.8421	0.9189	1	0.88	0.7143
				4632	0.9714	0.8889	0.8824	1	0.8462	0.7
				4652	0.8974	0.875	0.8529	1	0.9	0.8
				4664	1	0.875	0.9688	0.8889	0.8214	0.5833
				4667	0.9412	1	0.931	1	0.8929	0.8
				4678	0.8919	0.7222	0.9474	1	0.9231	1
				4683	0.8056	0.8421	0.9429	1	0.92	0.6667
				4685	0.8824	0.8333	0.9394	0.8	0.9615	0.6364
				4690	0.973	0.9091	0.9655	1	0.9545	0.6
				4727	0.9677	1	0.9211	1	0.7692	0.8333
				4731	0.8857	0.9565	0.8889	0.8889	0.7619	1
				4745	0.8824	0.8947	0.9394	1	0.76	0.7273
				4746	0.9118	0.9	0.9394	1	0.7917	0.8182
				4757	0.9444	0.85	0.9459	0.875	0.9167	0.7143
				4760	0.8718	0.9	0.9429	1	0.8333	0.7778
				4762	0.9189	0.9231	0.9211	1	0.8889	1
				4778	0.9118	0.8824	0.9091	1	0.8519	0.7273
				4787	0.8919	0.8824	0.9714	1	0.7778	0.7778
				4795	0.8571	0.8421	0.9459	1	0.84	0.7143
				4800	0.9375	0.8667	0.9714	0.9167	0.8621	0.8889
				4808	0.9474	1	0.7742	1	0.8	0.7692
				4814	0.9667	0.9259	0.9444	1	0.6471	0.625
				4819	0.9143	1	1	0.8889	0.7407	0.6923
				4832	0.9429	0.8421	0.8919	1	0.88	0.8571
				4859	0.9429	1	0.9189	0.8889	0.7931	0.8571
				4875	0.9474	0.9375	0.9032	1	0.9286	0.8461
				4888	0.8947	0.8333	0.9722	1	0.8462	0.5
				4890	0.9706	0.8889	0.9688	1	0.9231	0.75
				4893	0.973	0.8846	0.9167	0.8571	0.8889	0.5
				4896	0.9091	0.8667	0.9429	1	0.8276	1
				4909	0.8947	0.8125	0.9063	0.8333	0.9286	1
				4914	0.8788	1	0.8788	1	0.8148	0.7273
				4915	0.9714	0.8	0.9429	0.8889	0.875	0.5556
				4953	1	0.6957	0.8824	1	1	0.6
				4954	0.9459	1	0.9722	0.7143	0.96	0.75
				4982	0.9688	0.8421	0.9355	0.9167	0.88	0.9231
				4989	0.9412	0.8889	0.9063	0.8	0.9615	0.75
				4995	0.8065	0.85	0.8788	0.8462	0.9167	1
				5001	0.9355	0.8947	0.9375	1	0.88	0.75
				5021	0.9429	0.8333	0.9688	0.8889	0.8846	0.8333
				5041	0.9706	0.7895	0.8889	1	0.96	0.875
				5057	0.8571	0.9167	0.8788	0.8	0.75	0.9091
				5059	0.9189	0.8667	0.9167	1	0.8966	0.625
				5066	0.9118	0.6818	0.8421	1	0.8182	0.8333
				5072	1	0.8182	0.9722	1	0.8636	0.375
				5074	0.8857	0.9	0.9444	1	0.875	0.625
				5087	1	0.7727	0.875	0.625	0.8182	0.9167
				5091	1	0.8571	0.973	0.8	0.8	0.7143
				5101	1	0.95	0.9697	1	0.8333	0.7273
				5102	0.9459	0.9	1	1	0.875	0.75
				5107	0.9677	0.8696	0.8824	1	0.8571	0.7
				5119	0.9737	0.8889	0.9429	0.8333	0.6923	0.7778
				5123	0.9412	0.8947	0.9412	1	0.8	0.6
				5130	0.8824	0.9048	0.9677	0.9	0.8261	0.8462
				5131	0.8947	0.8947	1	1	0.88	0.5714
				5146	1	0.9583	0.871	0.8182	0.85	0.3846
				5152	0.8788	0.9167	0.9355	0.9091	0.8125	0.8462
				5168	0.9091	0.8947	0.9091	0.9091	0.88	0.7273
				5186	0.9394	0.9545	0.9118	0.9091	0.9545	0.9
				5196	0.8571	0.8947	0.8788	1	0.72	0.7273
				5201	0.8108	0.9333	0.9394	1	0.8621	1
				5246	0.8718	0.7727	0.931	1	0.8182	0.8
				5247	0.9167	0.8421	0.8857	1	1	1
				5250	0.9063	0.8235	0.8857	1	0.8889	0.8889
				5265	0.9143	0.8333	0.8857	1	0.9231	1
				5280	0.9697	0.8824	0.9677	0.7273	0.7778	0.7692
				5281	1	0.7826	0.9355	1	0.9048	0.8462
				5286	0.9714	0.875	0.8529	1	0.8571	0.7
				5303	0.9706	0.8571	0.9143	1	0.9565	0.6667
				5335	0.9063	0.9444	0.9677	1	0.9231	0.6154
				5344	0.9459	0.8889	1	0.8571	0.8846	0.75
				5368	0.9189	0.95	0.8824	0.8571	0.75	0.9
				5370	0.9063	0.8571	0.9091	1	0.8696	0.5455
				5372	0.8919	0.8947	0.9063	0.7143	0.76	0.75
				5377	0.8684	0.7917	0.9375	1	0.95	0.6667
				5393	0.9706	0.8462	0.8889	1	0.8388	0.875
				5400	0.9412	1	0.8571	0.9	0.8696	0.8889
				5404	0.8611	1	0.9118	0.875	0.8438	0.8
				5409	0.9167	0.8947	0.9688	1	0.88	0.75
				5417	1	0.9565	1	0.9091	0.8571	0.6667
				5427	0.9412	0.9474	0.9167	0.8	0.8	0.625
				5448	0.9412	0.9444	0.9143	1	0.8462	0.8889
				5455	0.8919	0.8667	1	1	0.8966	0.6
				5458	0.9167	0.8333	0.8485	1	0.8462	0.9091
				5461	0.9444	0.9167	0.8788	1	0.85	0.9091
				5470	0.9722	0.8947	0.9677	1	0.84	0.7692
				5477	0.9706	0.7368	0.8485	1	0.84	0.8182
				5481	1	0.8235	0.9706	1	0.963	0.9
				5493	0.9143	1	0.9118	1	0.8519	0.9
				5497	1	0.9444	0.9714	1	0.7692	0.5556
				5503	0.9474	0.875	0.9355	0.8333	0.8929	0.6923
				5523	0.9118	0.9333	0.8333	1	0.9655	1
				5525	1	0.92	0.9118	0.8889	0.9474	0.9
				5535	0.973	0.8421	0.8333	1	0.96	0.7857
				5540	0.9677	0.875	0.9143	0.7692	0.8571	0.7778
				5545	0.8974	0.7619	0.9688	0.8	0.7826	0.9167
				5557	0.9487	0.7143	0.9211	1	0.913	1
				5570	0.9487	1	0.9655	1	0.8519	0.9333
				5580	0.9143	0.9444	1	0.8889	0.8077	0.8182
				5584	1	1	0.9167	0.8889	0.7407	0.625
				5592	0.9737	0.95	0.9474	1	0.8333	0.6667
				5595	0.9737	0.8182	0.9677	0.8333	0.8182	0.9231
				5596	0.9333	0.8421	0.871	0.7143	0.88	0.6923
				5605	0.9444	1	0.9429	1	0.92	0.8889
				5622	0.8611	0.75	0.8333	0.875	0.8929	0.75
				5626	0.875	0.8333	0.9412	1	0.6923	0.8
				5628	0.9677	0.8125	0.8788	0.9231	0.9286	0.8182
				5632	0.8966	0.9333	0.973	0.9333	0.7568	0.8571
				5637	0.8947	0.9167	0.8788	1	0.85	0.9091
				5644	0.9091	0.7778	1	1	0.8642	0.8571
				5645	1	0.9286	0.9667	1	0.9333	0.8571
				5652	0.9412	0.9474	0.9737	0.8	0.88	0.8333
				5660	0.9333	0.9444	0.8571	1	0.7308	0.6667
				5663	0.9474	0.9412	0.8857	1	0.8889	0.8889
				5664	0.9444	0.9091	0.9429	0.75	0.8182	0.6667
				5679	0.9688	0.9412	0.8823	1	0.8519	0.7
				5687	0.9459	0.8421	0.8966	1	0.76	0.6667
				5707	0.9231	0.8235	0.9714	1	0.8889	0.6667
				5715	0.9063	0.7619	0.9032	1	0.8696	0.9231
				5753	0.8485	0.8333	0.9143	1	0.8077	1
				5757	0.9722	0.8824	0.9412	0.75	0.8148	0.7
				5767	0.9688	0.95	0.8	1	0.8333	1
				5787	0.8788	0.8696	0.8889	1	0.7619	0.75
				5798	0.8889	0.9474	0.9667	1	0.88	0.7143
				5807	0.9429	1	0.871	0.8889	0.9143	0.9231
				5818	0.9143	1	0.8974	1	0.8333	1
				5819	0.7949	0.6667	0.9667	1	0.8846	0.9286
				5824	0.973	0.9444	0.973	1	0.8846	0.7143
				5855	0.9143	0.9412	0.9444	1	0.8519	0.875
				5868	0.8649	0.8095	0.9118	1	0.8696	0.8
				5876	0.9091	0.9231	0.9412	1	0.8387	0.8
				5892	0.9706	0.8421	0.871	0.8	0.96	0.9231
				5893	0.9429	0.8182	0.8889	1	0.8182	0.75
				5900	0.9143	0.8077	0.9697	0.8889	0.9444	0.8182
				5906	1	0.8182	0.9697	0.8182	0.8636	0.7273
				5918	0.9459	0.9048	0.9487	1	0.8696	0.8
				5922	0.6571	0.9333	0.8857	0.8889	0.8276	0.7778
				5927	0.9714	0.8947	0.878	1	0.92	1
				5933	0.8378	0.7727	0.9444	1	0.9545	0.5
				5948	0.9412	0.8	0.9706	0.8	0.7931	0.7
				5949	0.9231	0.875	0.9697	1	0.7857	0.6364
				5987	0.9706	0.8235	0.9375	1	0.7778	0.75
				6003	0.9714	0.9474	0.8621	1	0.76	0.7333
				6013	0.8857	0.8636	0.9444	1	0.7727	0.75
				6026	0.9412	1	0.7879	1	0.88	0.8182
				6034	0.9487	0.7143	0.9444	0.8	0.9565	0.875
				6046	0.9231	0.9474	0.9112	1	0.8	0.7
				6053	0.9706	0.9375	0.9394	0.9	0.8214	0.8182
				6059	0.9118	0.9412	0.9355	0.9	0.8519	0.6923
				6070	0.975	1	0.9355	0.75	0.8	0.9231
				6075	0.9063	0.8333	0.8571	1	0.8846	1
				6077	0.8857	0.8	0.96	0.5556	0.8621	0.7368
				6083	0.9394	0.95	0.8649	1	0.9583	0.8571
				6087	0.8857	0.9474	1	0.8889	0.88	0.7778
				6101	0.8974	0.7368	0.8919	0.8	0.96	0.8571
				6114	0.9512	0.8261	0.9375	0.6667	0.9523	0.75
				6131	0.9697	0.75	0.9429	1	0.8214	0.8889
				6170	0.871	0.913	0.9063	0.8462	0.8095	0.75
				6172	0.9667	0.9333	0.9474	1	0.8621	0.6667
				6183	0.9697	0.875	0.9706	1	0.7857	0.7
				6201	0.9189	0.8333	0.8182	1	0.8846	0.9091
				6208	0.9118	0.8235	0.9375	0.9	0.9259	0.9167
				6212	0.9512	0.95	0.8649	1	0.8333	0.8571
				6216	0.9429	0.9444	0.8974	0.6667	0.8462	1
				6255	0.9189	0.9375	0.9429	1	0.8214	0.7778
				6261	0.9459	0.7778	0.9167	0.8571	0.8077	0.625
				6278	0.8857	1	0.8929	0.7778	0.88	0.875
				6283	0.8788	0.92	0.8824	1	0.8947	0.9
				6287	0.9412	0.8333	0.8919	0.8	0.8846	0.8571
				6289	0.973	0.9048	0.9211	1	0.8696	0.6667
				6299	0.8649	0.9474	0.9459	1	0.88	1
				6305	0.9231	0.9545	0.8889	1	0.9545	0.875
				6319	0.9487	0.8095	0.9459	0.8	0.8696	0.7143
				6320	0.9189	0.8235	0.8649	0.8571	0.8519	0.8571
				6354	0.8611	1	0.9459	1	0.96	0.7143
				6372	0.973	0.9545	0.8947	1	0.8636	1
				6388	0.9512	0.9444	1	0.6667	0.8077	0.6667
				6393	0.9429	0.9333	0.9697	0.8889	0.7931	0.3636
				6402	0.8889	0.875	0.9394	0.875	0.8571	0.9091
				6404	0.8824	0.8696	0.931	1	0.9048	0.4667
				6425	0.9355	0.8	1	1	0.9167	0.5714
				6436	0.9444	0.9167	0.9474	1	0.8	0.5
				6438	0.9697	0.9375	0.9394	1	0.8571	0.8182
				6446	0.9474	1	0.9143	0.8333	0.875	0.8889
				6453	0.9167	0.9474	0.9688	1	0.92	0.8333
				6457	0.8919	0.8421	0.9722	1	0.84	0.75
				6464	0.9429	0.9167	0.9706	1	0.95	0.8
				6481	0.9032	1	0.9412	0.9231	0.75	0.9
				6487	1	0.95	0.9118	0.8571	0.875	0.9
				6491	0.9143	0.9444	1	1	0.8462	0.5455
				6518	0.9189	0.875	0.9706	0.8571	0.9286	0.8
				6523	0.9737	0.9545	1	0.8333	0.7727	0.625
				6533	0.8529	0.8824	0.8611	1	0.8519	0.75
				6535	0.8889	0.9444	0.9688	1	0.8462	0.8333
				6536	0.9444	0.8824	0.875	1	0.9259	0.9167
				6538	1	0.8125	0.9459	0.7778	0.8214	1
				6539	0.9677	0.8889	0.9756	0.9231	0.8077	0.6667
				6544	0.8421	0.8824	1	0.8333	0.8889	0.8462
				6555	0.9091	0.95	0.8333	1	0.9167	0.875
				6582	0.8889	0.9444	0.973	1	0.9231	0.7143
				6583	0.75	0.9333	0.9189	0.95	0.8571	0.8571
				6588	1	0.8636	0.9444	1	0.7727	0.875
				6617	1	1	0.8056	0.9091	0.25	1
				6643	0.9677	0.8	0.9444	0.6923	0.8621	0.75
				6646	0.9412	1	0.931	1	0.5833	0.8667
				6647	0.9189	1	0.8919	1	0.7778	1
				6654	0.8611	0.8421	0.8125	1	0.96	0.5833
				6661	0.8824	1	0.8649	0.9259	0.9286	1
				6666	1	0.8125	0.9211	0.9	0.9643	1
				6679	0.8824	0.7368	0.9655	0.7	1	0.8667
				6687	0.9118	1	0.9697	0.9	0.8696	0.2727
				6693	1	1	0.9714	0.8571	0.8889	0.5556
				6705	0.8857	0.9048	0.973	0.8889	0.8696	0.8571
				6719	0.9714	0.85	0.9688	1	0.875	0.8333
				6723	0.9231	0.9	0.9118	1	0.7917	1
				6726	1	0.7778	0.9091	0.875	0.9231	0.7273
				6744	0.9487	1	0.9688	0.8	0.7308	0.9167
				6765	0.8649	0.9333	0.9714	1	0.8966	0.6667
				6780	0.8421	0.9	0.9	0.84	0.8571	0.8571
				6782	1	0.7143	0.9706	1	0.8696	0.8
				6810	0.9394	0.8421	1	1	0.88	0.75
				6838	0.9697	0.9259	0.9706	0.9091	0.8235	0.9
				6848	0.8974	0.88	0.9143	1	0.7895	0.6667
				6850	0.9143	0.8235	0.9167	1	0.8889	0.75
				6853	0.9722	0.9231	0.9429	1	0.8065	0.5556
				6874	0.9444	0.8261	0.9667	1	0.9048	0.9286
				6888	0.9429	0.9091	0.8788	1	0.7273	0.9091
				6917	1	1	0.973	0.8182	0.88	1
				6919	0.8788	0.7778	0.9444	1	0.8462	1
				6923	0.9394	0.8947	0.9706	1	0.92	1
				6925	0.8649	0.8125	1	0.8571	0.8214	0.75
				6935	0.875	0.65	0.8529	0.6667	0.9167	0.8
				6941	0.9375	0.9545	0.9167	0.9167	0.8636	0.75
				6946	0.9032	0.8636	0.9655	0.9231	0.8182	0.8
				6949	0.9444	0.8571	0.9143	0.875	0.8667	0.8889
				6969	0.8947	0.9091	0.8824	0.8333	0.8182	0.6
				6970	0.9167	0.8667	0.9394	0.75	0.9655	0.7273
				7000	0.9429	0.8182	0.9421	1	0.8485	1
				7004	0.9429	0.9375	0.8824	0.8889	0.7857	0.8
				7005	0.8947	0.875	0.9429	1	0.8214	0.6667
				7018	0.9429	0.7778	0.9032	0.8889	0.9231	0.7692
				7036	0.9118	0.913	0.9697	1	0.7619	0.8182
				7050	0.8611	0.85	0.8438	1	0.9167	0.8333
				7051	0.9412	0.8947	0.9697	0.9	0.84	0.5455
				7059	1	0.7222	0.875	1	1	0.9167
				7068	0.9677	0.9583	0.8667	0.9231	0.9	0.8571
				7074	0.9722	0.8261	0.9706	0.875	0.9524	0.6
				7078	1	0.8	0.9167	0.8571	0.931	0.625
				7082	0.9091	0.9474	0.9032	0.9091	0.92	1
				7093	0.9394	0.7368	0.9091	0.9091	0.92	0.5455
				7111	0.9697	0.9474	0.871	1	0.92	0.7692
				7121	0.9167	0.8261	1	0.875	0.9524	0.8667
				7146	0.9412	0.8095	0.8857	1	0.8696	1
				7152	0.8824	1	0.9429	1	0.7826	0.4444
				7155	0.9333	0.8421	0.8857	1	0.84	0.7778
				7187	0.9459	0.9333	0.9677	1	0.7586	0.6923
				7207	1	1	0.9714	1	0.84	0.5556
				7280	0.9412	1	1	1	0.931	0.6429
				7287	0.95	1	0.9118	1	0.8077	0.6
				7300	0.9714	0.8667	0.9444	0.8889	0.9655	0.625
				7305	0.8824	0.875	0.9189	0.8	0.7857	0.8571
				7331	0.9706	0.6923	0.9429	1	0.9444	0.8889
				7335	0.9487	0.8095	0.8788	0.6	0.8261	0.9091
				7339	0.9412	0.7333	0.9167	1	0.8621	1
				7342	0.9677	1	0.9412	0.9231	0.8	1
				7348	0.8333	0.8667	0.9459	1	0.8621	0.7143
				7350	0.9412	1	0.9091	0.9	0.8667	0.9091
				7358	0.9143	1	0.8485	1	0.8696	0.9091
				7361	0.9706	0.7391	0.9355	0.9	0.7619	0.7692
				7367	0.9394	0.9375	0.9412	0.8182	0.9286	0.8
				7375	0.9189	0.8929	0.931	1	0.875	0.8
				7377	0.9412	0.8333	0.9412	1	0.8846	0.7
				7382	0.8571	0.9565	0.9677	1	0.8571	0.4615
				7388	0.8649	0.9524	0.9032	1	0.9565	0.9231
				7394	0.9667	0.9	0.9394	0.9286	0.9167	0.8182
				7413	0.9714	0.8571	0.9412	1	0.8696	0.7
				7415	0.8529	1	0.8571	0.9	0.9545	0.7778
				7422	0.9688	0.9444	0.9375	0.75	0.8846	0.75
				7434	0.9444	0.8889	0.8857	1	0.8077	0.7778
				7439	0.9714	0.9091	0.9744	1	0.9545	0.6
				7442	0.9444	0.85	0.8824	0.625	0.9167	0.8
				7472	0.9714	0.8947	0.9688	0.8889	0.8	0.6667
				7474	0.9429	0.6667	0.8974	0.8889	0.9231	1
				7481	0.8182	0.8636	0.8611	1	0.8182	1
				7502	1	0.9048	0.9697	1	0.8696	0.8182
				7506	0.9487	1	0.9722	1	0.8333	0.875
				7517	0.9697	0.85	0.9412	0.9091	0.875	0.8
				7519	0.9714	0.9	1	1	0.9167	0.875
				7523	0.9459	0.9524	0.9375	1	0.913	0.5833
				7536	0.8919	0.7727	0.8919	1	0.9545	0.8571
				7554	0.8333	0.7778	0.9688	1	0.8077	0.6667
				7557	0.9444	0.8667	0.7714	1	0.8276	1
				7560	0.9143	0.875	0.8889	0.7778	0.8214	0.625
				7588	0.9459	0.85	0.9143	1	0.75	0.7778
				7591	0.9375	0.84	0.9231	0.9167	1	0.4
				7593	0.8919	0.75	0.9429	0.8571	0.8929	0.8889
				7595	0.9643	0.8	0.9677	0.9375	0.875	0.7692
				7600	0.9444	1	0.8788	1	0.72	0.9091
				7610	0.9697	0.875	0.8824	1	0.8929	0.9
				7612	0.9444	0.6471	0.9394	1	1	0.8182
				7614	0.8571	0.9444	0.9429	1	0.8846	0.8889
				7617	0.8286	0.9286	0.9167	0.8889	0.8667	0.875
				7623	0.9487	0.8889	0.9714	1	0.8462	0.7778
				7635	0.9487	1	0.931	1	0.8276	0.6
				7640	0.8611	0.8947	0.9118	0.875	0.88	1
				7652	0.8788	1	1	1	0.68	1
				7658	1	0.88	0.9118	1	0.8421	0.8
				7679	0.9167	0.76	0.9459	0.875	0.8947	0.8571
				7683	0.9474	0.9565	0.9697	1	0.9048	0.6364
				7688	0.9655	0.9412	0.9706	0.9333	0.8889	0.7
				7711	0.9429	0.9	0.9722	0.8889	0.8333	0.875
				7716	0.9429	0.8889	0.9474	0.8889	0.9231	0.8333
				7718	0.8529	0.75	0.973	1	0.8929	0.8571
				7724	1	0.9	1	0.6667	0.75	0.5714
				7741	0.973	0.9444	0.9474	1	1	0.6667
				7746	0.9333	0.7895	0.9697	0.7857	0.84	0.6364
				7753	0.9394	0.95	1	1	0.7917	0.9167
				7754	0.9118	0.9412	0.8824	0.9	0.7407	0.9
				7769	0.9412	0.8696	1	0.9	0.9048	0.6667
				7770	1	0.95	0.9667	0.8571	0.6667	0.9286
				7781	0.9211	0.9565	0.8378	1	0.9048	1
				7784	0.8947	0.8	0.9118	0.8333	0.9167	0.9
				7787	0.9167	0.85	0.9032	1	0.9167	0.5385
				7792	0.8529	0.9091	1	1	0.9545	0.8889
				7793	0.9143	0.8182	0.9722	1	0.8182	0.625
				7798	0.9167	0.9474	0.9459	1	0.72	0.7143
				7806	1	0.8571	0.8889	0.5	0.8696	0.75
				7838	0.9429	0.7059	0.9444	1	0.8889	0.75
				7847	0.9429	0.6667	0.9167	0.8889	0.8077	1
				7851	0.8824	0.75	0.8889	1	0.8571	0.75
				7864	0.9333	0.9444	0.9375	0.7143	0.9231	0.8333
				7873	0.9118	0.9524	0.8571	1	0.8261	0.7778
				7881	0.9167	0.9167	0.9677	0.875	0.7813	0.6923
				7889	0.9697	0.9167	0.8857	1	0.8	0.6667
				7904	0.9418	0.95	0.9688	0.9	0.8333	0.9167
				7916	0.9714	0.9375	0.9688	1	0.7857	0.9167
				7922	0.9688	0.9524	0.9722	0.9167	0.913	0.625
				7923	0.9706	1	0.9118	0.9	0.8889	0.9
				7924	0.973	0.9048	0.9143	0.4286	0.8696	0.8889
				7927	0.8857	1	0.9688	1	0.8438	0.6667
				7931	0.9394	0.8636	0.8857	0.9091	0.8182	1
				7941	0.8947	0.9091	0.9333	0.8333	0.8182	0.8571
				7949	0.8649	0.9444	1	1	0.8077	0.75
				7972	0.9189	0.8947	0.9412	1	0.88	0.7
				7976	0.9688	0.7826	0.8857	1	0.7619	0.7778
				7984	0.9412	0.8421	0.9118	1	0.64	0.8
				7988	0.9063	0.9665	0.9394	1	0.8095	0.9091
				8002	1	0.9474	0.9375	1	0.72	0.5
				8003	0.8824	0.9091	1	1	0.8182	0.4
				8005	0.9394	0.9444	0.9412	0.9091	0.8077	0.6
				8017	0.8611	0.8947	0.7333	1	0.84	1
				8040	0.8889	1	0.8824	0.875	0.8519	1
				8046	0.9429	0.9412	0.9474	1	0.7407	0.8333
				8062	0.9091	0.8421	0.963	0.9091	0.76	0.3529
				8064	0.9744	0.9444	0.9667	1	0.9231	0.9286
				8095	0.9211	0.8421	1	1	0.8	0.8571
				8097	0.8387	0.9474	0.8857	0.8462	0.8	0.5556
				8118	0.9063	1	0.9063	0.9167	0.8333	0.8333
				8198	0.9655	0.7857	0.9667	0.8667	0.9	0.5714
				8223	0.9143	0.8235	0.9355	1	0.8148	0.9231
				8230	0.9444	0.8421	0.9355	0.75	0.88	0.7692
				8236	0.9474	0.8095	0.8649	1	1	1
				8242	0.8947	0.9333	0.9394	1	0.8666	0.5455
				8256	0.9412	0.8235	0.931	1	0.7778	0.7333
				8264	0.9737	1	0.871	1	0.75	0.6923
				8265	0.875	0.875	1	1	0.8929	0.9
				8286	0.973	0.9412	0.9143	0.8571	0.8148	0.8889
				8290	0.9143	0.95	0.8947	0.7778	0.7083	1
				8346	0.8947	0.8696	0.8857	1	0.8571	0.6667
				8357	0.9714	1	0.8857	0.8889	0.65	0.6667
				8362	0.9722	0.8235	0.9459	0.875	0.9259	0.4286
				8386	0.9429	0.9474	0.8571	1	0.76	1
				8390	0.9722	1	0.8235	0.875	0.8621	0.8
				8397	0.9091	0.9048	0.9677	0.7273	0.8696	0.8462
				8399	0.9394	0.8667	1	1	0.8621	0.6154
				8433	0.9714	0.8235	0.9706	0.8889	0.8889	1
				8436	0.9706	1	0.8974	0.9	0.92	0.8
				8439	0.85	0.8824	0.9394	1	0.8889	0.7273
				8448	0.973	0.9412	1	0.8571	0.8519	0.625
				8451	0.8947	0.9474	0.9706	1	0.84	0.6
				8474	0.9737	0.8125	0.9688	1	0.8929	0.8333
				8490	0.9412	1	0.9429	0.9	0.8889	0.5556
				8496	0.9706	0.9444	0.9487	1	0.8077	0.6
				8505	1	0.8667	0.9063	0.9091	0.7931	0.5833
				8514	0.9412	0.9583	1	0.9	0.95	0.7778
				8521	0.9444	0.8333	0.9655	1	0.6923	0.6667
				8527	0.8684	0.85	0.9355	1	0.7917	0.6154
				8531	0.9375	0.8125	0.9091	0.9167	0.9286	0.7273
				8533	0.9189	0.9412	0.9118	0.8571	0.7407	0.8
				8545	0.8824	0.95	0.8462	1	0.875	0.8
				8551	0.9418	0.8095	0.9412	0.8	0.8261	0.6
				8556	0.9231	0.8824	0.8529	0.8	0.9259	0.9
				8557	0.975	0.8333	0.9429	1	0.7692	0.7778
				8565	0.9032	0.8696	0.9412	0.9231	0.9048	0.7
				8567	0.9714	0.7727	0.8684	0.8889	0.9091	0.5
				8576	0.9211	0.9524	0.9444	1	0.9565	0.625
				8595	0.9714	0.8421	0.9714	0.7778	0.76	1
				8599	0.8824	0.9412	0.9744	1	0.7037	0.4
				8604	0.8158	0.8571	0.9412	1	0.7826	0.7
				8605	0.9474	0.9091	0.8947	1	0.9091	1
				8608	0.8421	0.7895	0.9744	1	0.8	0.8
				8616	0.9091	0.9048	0.8611	1	0.913	0.625
				8624	0.9143	0.9418	0.9667	1	0.8148	0.7857
				8627	0.9429	0.7778	0.8529	1	0.9615	0.8
				8630	0.9412	0.9	0.9167	1	0.7083	1
				8641	0.9459	0.85	1	0.8571	0.7917	0.5333
				8642	0.8889	0.7895	0.9167	1	0.84	0.75
				8675	0.9429	0.8947	1	1	0.88	0.7692
				8677	0.9706	0.9	0.8667	1	0.9167	0.7857
				8697	0.8857	0.88	0.9091	1	0.8421	0.8182
				8710	0.8824	0.8235	0.9677	1	0.8148	0.8462
				8724	0.9714	0.8235	0.8788	0.8889	0.8889	0.7273
				8742	0.8571	0.8571	0.9118	0.7778	0.913	1
				8754	0.9677	0.8235	0.9167	1	0.8148	0.625
				8758	0.8788	0.875	0.9412	1	0.9	0.9
				8799	0.9231	0.7368	1	1	0.8	0.6429
				8801	0.9394	0.92	1	0.9091	0.8947	0.4545
				8810	0.8571	0.8	1	1	0.9655	0.7857
				8813	0.8889	0.7895	0.9722	1	1	0.625
				8824	1	0.8947	0.973	0.9333	0.92	0.8571
				8826	0.9459	0.8947	0.697	0.8571	0.88	0.5455
				8827	0.9459	0.8947	0.9737	1	0.92	0.3333
				8833	1	0.9474	0.7879	1	0.92	0.7273
				8835	0.9722	0.85	0.9091	0.875	0.8333	0.4545
				8838	0.8462	0.9375	0.9697	1	0.7857	0.4545
				8839	0.9189	0.65	1	1	0.9167	0.8889
				8842	0.8919	0.9	0.9143	1	0.75	0.7778
				8843	0.9412	0.9444	0.9706	1	0.8077	0.4
				8848	0.95	0.75	0.921	0.75	0.8214	1
				8864	1	0.8125	0.9355	0.9286	0.8214	0.6154
				8869	0.8889	0.8095	0.8421	1	0.9565	0.6667
				8874	0.8571	0.8636	0.8824	0.7778	0.8636	0.9
				8878	0.9706	0.6191	0.8611	0.9	0.8261	0.875
				8890	0.8889	0.8125	0.9063	1	0.8571	0.75
				8891	0.9429	0.8125	0.9394	0.8889	0.7857	0.7273
				8909	1	0.9474	0.9063	1	0.8	0.8333
				8920	0.9444	0.85	0.9231	1	0.8333	0.6
				8932	0.9412	0.84	0.875	0.9	1	0.8333
				8940	0.8857	0.7647	0.9394	0.8889	0.9259	0.8182
				8966	0.8182	0.8947	0.9722	1	0.84	0.875
				8976	0.9091	0.8696	0.8125	0.9091	0.9524	0.75
				8980	0.9714	0.8421	0.9375	0.8889	0.88	0.8333
				8983	0.9189	0.95	1	0.7143	0.7917	0.7273
				8986	0.8857	0.9375	0.9143	1	0.7857	0.8889
				8990	0.9697	0.8182	0.9688	1	0.8636	0.9167
				9022	0.8684	0.9091	1	0.8333	0.9545	0.9286
				9030	0.973	1	0.9143	0.8571	0.7319	0.6667
				9043	0.9714	0.8421	0.8529	1	0.8	0.7
				9047	0.8919	0.95	0.871	1	0.875	0.6923
				9050	0.875	1	0.931	1	0.9677	0.6667
				9056	0.9429	0.8519	0.9394	0.8889	0.7647	0.6364
				9062	0.9394	0.8636	0.8571	0.9091	0.9091	0.6667
				9076	0.9722	0.9167	1	1	0.9	0.625
				9077	0.9286	1	1	1	0.7273	0.6667
				9083	0.9143	1	0.8108	1	0.9	0.5714
				9091	0.8857	0.8636	0.9189	1	0.8636	1
				9105	0.9706	1	0.9667	1	0.8214	0.6429
				9127	0.9091	0.9091	0.9714	0.9091	0.8182	1
				9128	0.9722	0.8824	0.963	0.875	0.9259	0.7059
				9142	0.9375	0.95	0.9459	0.8333	0.75	0.5714
				9150	0.9333	0.7368	0.9706	0.7143	0.88	0.7
				9151	0.9167	0.8	0.8857	0.875	0.875	1
				9172	0.9459	0.8824	0.973	0.7143	0.7778	0.7143
				9192	0.8378	0.7692	1	1	0.9355	0.75
				9195	0.8857	0.8421	1	0.6667	0.92	0.8
				9198	0.9412	1	0.9697	0.9	0.6897	1
				9199	0.8889	0.6875	0.9189	0.875	0.8929	0.7143
				9207	0.9189	0.8696	0.8667	1	0.9048	0.7143
				9214	0.9429	0.875	0.9394	1	0.75	1
				9220	0.9459	0.9545	0.9429	0.8571	0.8182	0.8889
				9237	0.8919	0.8095	0.8919	1	0.9565	0.8571
				9264	0.9459	0.8	0.9706	0.8571	0.8621	0.5
				9268	0.9487	0.8667	0.9355	1	0.8276	0.8462
				9276	0.9143	0.8889	0.8824	0.7778	0.8462	0.9
				9277	0.9429	0.619	0.9143	1	0.8696	0.7778
				9287	0.8649	0.8	0.9118	1	0.9167	0.8
				9290	0.9737	0.7895	0.871	1	0.92	0.7692
				9310	0.8824	0.9545	1	0.9	0.9091	0.7
				9312	0.825	0.8824	0.9412	0.75	0.7778	0.8
				9323	0.9375	1	0.8788	1	0.8077	0.8182
				9349	0.9697	0.9412	0.9412	1	0.7407	0.6
				9351	0.9167	0.9524	0.9412	0.875	0.8696	0.7
				9359	0.8889	0.7647	0.9429	1	0.8519	0.7778
				9362	0.9394	0.8947	0.9643	0.8182	0.72	0.75
				9363	0.9737	1	0.9474	1	0.8214	0.8333
				9364	0.9444	0.9375	0.9667	1	0.7857	0.2857
				9365	0.9167	0.8947	0.9231	0.875	0.84	1
				9375	0.9355	0.9412	0.8824	1	0.8889	0.8
				9378	0.7949	1	0.8788	1	0.72	0.4545
				9381	0.9143	1	0.9091	1	0.6538	0.7273
				9396	0.9231	0.8571	0.9412	1	0.9565	0.8
				9411	0.9118	0.9474	0.9697	0.9	0.88	0.7273
				9428	0.9737	0.8824	0.9231	1	0.8148	0.6
				9441	0.9459	0.9091	1	1	0.8182	0.6429
				9469	0.9189	0.8636	0.9143	1	0.9091	0.6667
				9477	0.9677	1	0.9091	1	0.7931	0.7273
				9497	0.9118	0.8	0.9286	0.9	0.7917	0.8125
				9498	0.9412	0.9286	0.9706	1	0.8333	0.9
				9524	1	0.8966	0.8485	1	0.8667	1
				9530	0.9706	0.9375	0.871	1	0.7143	0.8462
				9537	0.8537	0.8	0.8649	1	0.8333	0.7143
				9541	0.9744	0.7826	0.9412	1	0.9048	0.7
				9552	1	0.9	0.9714	1	0.8333	0.6667
				9553	0.8919	0.9375	0.9118	1	0.8571	0.8
				9563	0.9722	0.8824	1	0.875	0.8519	0.3333
				9577	0.8182	0.8696	0.9118	0.9091	0.9524	0.8
				9588	0.9412	0.9375	0.9355	1	0.7857	0.8462
				9597	0.9167	0.9565	0.9412	0.875	0.8571	0.7
				9599	0.9394	0.9412	0.9118	1	0.9259	0.6
				9600	0.8421	0.8261	0.9706	1	0.9048	0.6
				9606	0.9737	0.8947	0.9697	1	0.92	0.4545
				9613	0.9143	0.8824	0.9667	1	0.8519	0.6429
				9619	0.8611	0.9474	0.9333	1	0.84	0.6429
				9633	0.973	0.9444	0.871	0.8571	0.7308	0.9231
				9634	0.8889	0.8421	0.9118	1	0.88	0.8
				9644	0.9167	0.9048	0.871	1	0.7826	0.9231
				9648	0.9063	1	1	0.9167	0.84	0.9167
				9660	0.9143	0.7778	0.9167	0.7778	0.9231	0.75
				9672	0.9444	0.8667	0.9091	1	0.8276	1
				9675	0.8919	1	0.8235	1	0.8621	1
				9677	0.8276	0.8824	0.9706	0.9333	0.9259	0.7
				9679	0.9091	0.8333	0.9444	1	0.8438	0.75
				9681	0.9063	0.8333	0.9091	1	0.8846	0.6364
				9688	0.8824	0.9474	0.8857	1	0.84	0.7778
				9701	0.9444	0.8125	0.9444	0.875	0.8929	0.5
				9715	0.9143	0.9444	0.8889	0.8889	0.8846	0.875
				9720	0.9412	0.95	0.9143	0.9	0.9167	0.8889
				9724	0.9429	1	0.8571	1	0.8261	0.75
				9752	0.9143	0.8636	0.973	1	0.9091	0.5714
				9754	0.9459	0.7895	0.9167	1	0.88	0.875
				9757	1	0.9474	0.9677	1	0.88	0.7692
				9762	0.9143	1	0.9167	0.8889	0.875	0.75
				9772	0.9118	0.9412	0.8611	1	0.8519	0.75
				9774	1	0.8667	0.9394	0.8889	0.8621	0.7273
				9779	0.9211	0.8421	0.9211	0.8333	0.8	0.6667
				9785	0.9706	0.9474	0.9444	0.8	0.92	0.875
				9811	0.8889	0.9091	0.9394	1	0.8636	0.7273
				9820	0.9459	0.9	0.9118	0.8571	0.8333	0.9
				9822	0.9722	0.8	0.9394	1	0.7917	0.9091
				9853	0.9189	0.8333	0.9706	1	0.9231	1
				9874	0.973	0.9474	0.9688	1	0.92	0.75
				9882	0.8824	0.8571	0.9289	0.9	0.8696	0.875
				9887	0.875	0.92	0.9714	1	0.7895	0.8889
				9889	0.9487	1	0.9091	0.6	0.88	0.9091
				9915	0.9167	0.8	0.8919	0.875	0.9167	0.7143
				9916	0.9459	0.84	0.8857	0.8571	0.8421	0.6667
				9918	0.9167	0.8	0.9167	1	0.875	0.875
				9920	0.9429	0.8421	0.8788	0.8889	0.88	0.8182
				9921	0.9143	0.7895	0.8684	1	0.76	0.8333
				9930	0.8889	0.9	0.9	1	0.75	0.7143
				9935	0.9714	0.8333	0.9394	1	0.8462	0.9091
				9939	0.9375	0.9583	0.9189	0.8333	0.8	0.7143
				9963	0.9706	0.8125	0.9394	0.9	0.8571	0.8182
				9964	1	0.8125	1	1	0.7143	0.8
				9967	0.8	0.9091	0.9231	1	0.8182	0.8
				9976	0.9118	0.8824	0.9714	1	0.8519	0.7778

## Sheet: Supp Table S7
	Supplementary Table S7. Classifications for each logic regression iteration and final classification results for unknown environmental water E. coli isolates
	Isolate	Percentage of Classifications Across the 273 Iterations of Logic Regression (%)								Final Classification
		Beaver	Human	Reindeer	Beaver | Human	Beaver | Reindeer	Human | Reindeer	Beaver | Human | Reindeer	Undetermined
	U1	0.285714	0.018315	0.003663	0.296703	0.194139	0.003663	0.197802	0	Inconclusive
	U13	1	0	0	0	0	0	0	0	Beaver
	U2	0	0	0	0	0	0.025641	0.974359	0	Inconclusive (Generalist?)
	U275	0.003663	0.0915751	0.567766	0	0.025641	0.117216	0	0.194139	Inconclusive
	U276	0.175824	0.362637	0	0.208791	0.010989	0.010989	0.003663	0.227106	Inconclusive
	U278	0.003663	0.223443	0.340659	0.00732601	0	0.131868	0	0.289377	Inconclusive
	U279	0	0.608059	0.040293	0	0.003663	0.212454	0	0.131868	Inconclusive
	U280	0.032967	0.263736	0.234432	0.025641	0.025641	0.186813	0	0.230769	Inconclusive
	U281	0	0.996337	0.003663	0	0	0	0	0	Human
	U282	0	0.981685	0.003663	0	0	0	0	0.014652	Human
	U283	0	0.018315	0.728938	0	0.010989	0.131868	0	0.10989	Inconclusive
	U284	0	0.018315	0.728938	0	0.010989	0.131868	0	0.10989	Inconclusive
	U285	1	0	0	0	0	0	0	0	Beaver
	U286	0.00732601	0.029304	0.681319	0	0.014652	0.131868	0	0.135531	Inconclusive
	U287	0.00732601	0.043956	0.641026	0	0.014652	0.128205	0	0.164835	Inconclusive
	U289	0.014652	0.168498	0.424908	0	0.00732601	0.135531	0	0.249084	Inconclusive
	U291	0	0.003663	0.989011	0	0	0	0	0.00732601	Reindeer
	U292	0	0.985348	0.003663	0	0	0.003663	0	0.00732601	Human
	U293	0.010989	0.0549451	0.564103	0.003663	0.03663	0.168498	0.00732601	0.153846	Inconclusive
	U294	0.00732601	0.029304	0.673993	0	0.018315	0.131868	0	0.139194	Inconclusive
	U295	0.010989	0.0549451	0.564103	0.003663	0.03663	0.168498	0.00732601	0.153846	Inconclusive
	U296	0.00732601	0.029304	0.659341	0	0.029304	0.131868	0	0.142857	Inconclusive
	U297	0.0586081	0.571429	0.00732601	0.0512821	0.003663	0.003663	0.00732601	0.296703	Inconclusive
	U298	0.00732601	0.0512821	0.589744	0	0.040293	0.150183	0.003663	0.157509	Inconclusive
	U3	0	0	0	0	0	0.003663	0.996337	0	Inconclusive (Generalist?)
	U300	0.00732601	0.029304	0.659341	0	0.029304	0.131868	0	0.142857	Inconclusive
	U301	0.025641	0.769231	0.003663	0.0659341	0	0.003663	0	0.131868	Inconclusive
	U302	0.915751	0	0.00732601	0	0.0586081	0	0	0.018315	Beaver
	U303	0	0.996337	0.003663	0	0	0	0	0	Human
	U304	0.915751	0	0.00732601	0	0.0586081	0	0	0.018315	Beaver
	U305	0	0.300366	0.216117	0	0	0.139194	0	0.344322	Inconclusive
	U306	0.00732601	0.0512821	0.593407	0	0.03663	0.150183	0.003663	0.157509	Inconclusive
	U307	0	0.003663	0.959707	0	0	0	0	0.03663	Reindeer
	U308	1	0	0	0	0	0	0	0	Beaver
	U309	1	0	0	0	0	0	0	0	Beaver
	U310	0.00732601	0.0512821	0.630037	0.003663	0.025641	0.135531	0	0.14652	Inconclusive
	U311	1	0	0	0	0	0	0	0	Beaver
	U318	1	0	0	0	0	0	0	0	Beaver
	U319	0.014652	0.201465	0.373626	0.00732601	0.00732601	0.142857	0	0.252747	Inconclusive
	U320	0	0.996337	0.003663	0	0	0	0	0	Human
	U321	0	0.996337	0.003663	0	0	0	0	0	Human
	U322	0.014652	0.03663	0.622711	0.003663	0.032967	0.128205	0.003663	0.157509	Inconclusive
	U323	0	0.003663	0.996337	0	0	0	0	0	Reindeer
	U324	0.003663	0.21978	0.344322	0.003663	0	0.135531	0	0.285714	Inconclusive
	U329	0	0.996337	0.003663	0	0	0	0	0	Human
	U330	0.03663	0.589744	0.0512821	0.047619	0	0.03663	0	0.234432	Inconclusive
	U331	0.010989	0.040293	0.626374	0	0.029304	0.135531	0	0.157509	Inconclusive
	U333	0.00732601	0.047619	0.586081	0	0.032967	0.153846	0.00732601	0.164835	Inconclusive
	U334	0.00732601	0.029304	0.677656	0	0.014652	0.131868	0	0.139194	Inconclusive
	U341	0.010989	0.025641	0.663004	0	0.032967	0.117216	0.00732601	0.142857	Inconclusive
	U342	0.0622711	0.553114	0.032967	0.043956	0.003663	0.010989	0.003663	0.289377	Inconclusive
	U343	0.827839	0	0.014652	0.00732601	0.106227	0	0	0.043956	Beaver
	U344	0.0586081	0.571429	0.00732601	0.0512821	0.003663	0.003663	0.003663	0.300366	Inconclusive
	U345	0.0586081	0.571429	0.00732601	0.0512821	0.003663	0.003663	0.003663	0.300366	Inconclusive
	U347	0.00732601	0.003663	0.813187	0	0.0842491	0	0	0.0915751	Reindeer
	U348	0	0.96337	0.003663	0.003663	0	0.00732601	0	0.021978	Human
	U349	0.010989	0.032967	0.626374	0.003663	0.040293	0.124542	0.00732601	0.153846	Inconclusive
	U351	0.391941	0.227106	0	0.212454	0.003663	0	0	0.164835	Inconclusive
	U352	0.750916	0.021978	0	0.128205	0.003663	0	0	0.0915751	Inconclusive
	U353	0.00732601	0.029304	0.659341	0	0.029304	0.131868	0	0.142857	Inconclusive
	U354	0.029304	0.003663	0.78022	0	0.106227	0.003663	0	0.0732601	Inconclusive
	U355	1	0	0	0	0	0	0	0	Beaver
	U377	0	0.945055	0.00732601	0	0	0.032967	0	0.014652	Human
	U383	1	0	0	0	0	0	0	0	Beaver
	U384	0	0.886447	0.00732601	0.021978	0	0.03663	0	0.047619	Human
	U385	0.003663	0.003663	0.959707	0	0	0	0	0.032967	Reindeer
	U386	0.00732601	0.029304	0.673993	0	0.018315	0.131868	0	0.139194	Inconclusive
	U389	0.769231	0.040293	0.00732601	0.0586081	0.010989	0.00732601	0	0.102564	Inconclusive
	U390	0.010989	0.043956	0.59707	0.003663	0.043956	0.135531	0.003663	0.161172	Inconclusive
	U396	0	0.875458	0.010989	0.021978	0	0.040293	0	0.0512821	Human
	U397	0.00732601	0.0659341	0.608059	0	0.014652	0.168498	0	0.135531	Inconclusive
	U398	0.040293	0.721612	0.003663	0.0915751	0	0.003663	0	0.139194	Inconclusive
	U399	0.00732601	0.0512821	0.582418	0.003663	0.032967	0.153846	0.00732601	0.161172	Inconclusive
	U401	0.014652	0.208791	0.351648	0.003663	0.003663	0.172161	0.003663	0.241758	Inconclusive
	U402	1	0	0	0	0	0	0	0	Beaver
	U406	1	0	0	0	0	0	0	0	Beaver
	U407	0	0.003663	0.959707	0	0	0	0	0.03663	Reindeer
	U408	0.391941	0.227106	0	0.216117	0	0	0	0.164835	Inconclusive
	U409	0.029304	0.666667	0.021978	0.0915751	0.010989	0.029304	0	0.150183	Inconclusive
	U410	0.00732601	0.003663	0.809524	0	0.0842491	0	0	0.0952381	Reindeer
	U411	0	0.003663	0.959707	0	0	0	0	0.03663	Reindeer
	U412	0.395604	0.14652	0	0.190476	0	0	0	0.267399	Inconclusive
	U413	1	0	0	0	0	0	0	0	Beaver
	U414	0	0.959707	0.003663	0	0	0.018315	0	0.018315	Human
	U415	0.809524	0.014652	0	0.03663	0	0	0	0.139194	Beaver
	U416	0.040293	0.721612	0.003663	0.0915751	0	0.003663	0	0.139194	Inconclusive
	U418	0.00732601	0.0659341	0.615385	0	0.010989	0.161172	0	0.139194	Inconclusive
	U420	0	0.285714	0.296703	0	0	0.25641	0	0.161172	Inconclusive
	U422	0	0.003663	0.989011	0	0	0	0	0.00732601	Reindeer
	U424	0	0.003663	0.959707	0	0	0	0	0.03663	Reindeer
	U425	0.010989	0.0769231	0.56044	0.00732601	0.025641	0.142857	0.003663	0.172161	Inconclusive
	U426	0.00732601	0.003663	0.813187	0	0.0842491	0	0	0.0915751	Reindeer
	U427	0.172161	0.362637	0	0.208791	0.014652	0.010989	0.003663	0.227106	Inconclusive
	U428	0.018315	0.175824	0.435897	0	0.003663	0.124542	0	0.241758	Inconclusive
	U429	0	0.003663	0.989011	0	0	0	0	0.00732601	Reindeer
	U432	0.00732601	0.0512821	0.644689	0	0.014652	0.139194	0	0.142857	Inconclusive
	U433	1	0	0	0	0	0	0	0	Beaver
	U434	0.00732601	0.0659341	0.604396	0.003663	0.014652	0.168498	0	0.135531	Inconclusive
	U435	0.03663	0.263736	0.234432	0.021978	0.025641	0.186813	0	0.230769	Inconclusive
	U436	0	0.805861	0.018315	0.00732601	0	0.0805861	0	0.0879121	Human
	U437	0.249084	0.003663	0.25641	0.00732601	0.300366	0.003663	0	0.175824	Inconclusive
	U438	0.00732601	0.003663	0.798535	0	0.0842491	0.003663	0	0.102564	Inconclusive
	U440	0.03663	0.263736	0.234432	0.021978	0.029304	0.18315	0	0.230769	Inconclusive
	U441	0.992674	0	0	0	0	0	0	0.00732601	Beaver
	U442	0.003663	0.0549451	0.589744	0	0.003663	0.186813	0	0.161172	Inconclusive
	U452	0	0.25641	0.252747	0	0	0.201465	0	0.289377	Inconclusive
	U453	0.003663	0.948718	0.003663	0	0	0.018315	0	0.025641	Human
	U454	0.915751	0	0.00732601	0	0.0586081	0	0	0.018315	Beaver
	U455	0	0.003663	0.959707	0	0	0	0	0.03663	Reindeer
	U456	0	0.252747	0.223443	0	0	0.150183	0	0.373626	Inconclusive
	U6	0	0.992674	0.003663	0	0	0	0	0.003663	Human
	U8	0	0.996337	0.003663	0	0	0	0	0	Human
	U9	1	0	0	0	0	0	0	0	Beaver
